# Supplementary material for: Achieving the 95 95 95 targets for all: A pathway to ending AIDS
Source: PLoS One. 2022 Aug 4;17(8):e0272405. doi: 10.1371/journal.pone.0272405 (PMC9352102; doi:10.1371/journal.pone.0272405)
Supplement: S1 Data — (XLSX) [file pone.0272405.s001.xlsx]

## Sheet: Figure 1 UTT
Figure 1: Universal test and treat (UTT) intervention arms: baseline and end of study population‐level viral suppression
		Baseline	End of study
	BCPP	70	88
	HPTN 071	57	74
	SEARCH	42	79
	TasP	43	46
Havlir D, Lockman S, Ayles H, Larmarange J, Chamie G, Gaolathe T, Iwuji C, Fidler S, Kamya M, Floyd S, Moore J, Hayes R, Petersen M, Dabis F; (Universal Test, Treat Trials) UT3 Consortium. What do the Universal Test and Treat trials tell us about the path to HIV epidemic control? J Int AIDS Soc. 2020 Feb;23(2):e25455. doi: 10.1002/jia2.25455. PMID: 32091179; PMCID: PMC7038879.
