# Supplementary material for: Achieving the 95 95 95 targets for all: A pathway to ending AIDS
Source: PLoS One. 2022 Aug 4;17(8):e0272405. doi: 10.1371/journal.pone.0272405 (PMC9352102; doi:10.1371/journal.pone.0272405)
Supplement: S2 Data — (XLSX) [file pone.0272405.s002.xlsx]

## Sheet: HIV testing & treatm gaps
								Female sex workers
	Johannesburg		eThekwini		Cape Town			Cascade State	Province	District	90-81-73								Knowledge of status, treatment and viral suppression gaps among adult women and female sex workers in South Africa, selected districts, 2018
	Female sex workers	Women (15+)	Female sex workers	Women (15+)	Female sex workers	Women (15+)					Point Estimate	Lower 95% Bound	Upper 95% Bound
People living with HIV knowing their status, on treatment and virally suppressed	2475	195428	3343	259626	625	102431		KPeople living with HIV	Gauteng	Johannesburg	4652	2914	7029
People living with HIV knowing their status, on treatment but not virally suppressed	354	27918.3	593	19375.1	238	8194.48		Aware of Status	Gauteng	Johannesburg	3778	2203	6094.14
People living with HIV knowing their status but not on treatment	949	139592	2417	85250.4	1221	75798.9		On treatment	Gauteng	Johannesburg	2829	1478	5039.79
People living with HIV not knowing their status	874	35895	882	23250.1	755	18437.6		Virally Suppressed	Gauteng	Johannesburg	2475	1207	4674.28
								KPeople living with HIV	Kwa-Zulu Natal	eThekwini	7235	6267	8280
								Aware of Status	Kwa-Zulu Natal	eThekwini	6353	5264	7584.48
								On treatment	Kwa-Zulu Natal	eThekwini	3936	2782	5390.28
								Virally Suppressed	Kwa-Zulu Natal	eThekwini	3343	2187	4901.76
								KPeople living with HIV	Western Cape	Cape Town	2839	1687	4416
								Aware of Status	Western Cape	Cape Town	2084	1120	3550.46
								On treatment	Western Cape	Cape Town	863	332	1890.05
								Virally Suppressed	Western Cape	Cape Town	625	186	1673.66
									Female (15+)				Male (15+)
									KPeople living with HIV	Aware of Status	On treatment	Virally Suppressed	KPeople living with HIV	Aware of Status	On treatment	Virally Suppressed
								Cape Town	204862	0.91	0.54	0.5	117749	0.85	0.54	0.5
								eThekwini (Durban)	387502	0.94	0.72	0.67	236278	0.9	0.58	0.54
								Johannesburg	398833	0.91	0.56	0.49	233930	0.82	0.42	0.37
								Tshwane (Pretoria)	199504	0.91	0.5	0.45	111973	0.85	0.44	0.4			Source: South African Health Monitoring Survey, 2018; South Africa District HIV Estimates, 2017 (https://www.hivdata.org.za/).
									Female (15+)				Male (15+)
									KPeople living with HIV	Aware of Status	On treatment	Virally Suppressed	KPeople living with HIV	Aware of Status	On treatment	Virally Suppressed
								Cape Town	204862	186424	110625	102431	117749	100087	63584.5	58874.5
								eThekwini (Durban)	387502	364252	279001	259626	236278	212650	137041	127590
								Johannesburg	398833	362938	223346	195428	233930	191823	98250.6	86554.1
								Tshwane (Pretoria)	199504	181549	99752	89776.8	111973	95177.1	49268.1	44789.2
								Gay men and other men who have sex with men											Knowledge of status, treatment and viral suppression gaps among adult men and gay men and other men who have sex with men in South Africa, selected districts, 2018
	Pretoria		eThekwini					Cascade State	Province	District	90-81-73
	Gay men and other men who have sex with men	Men (15+)	Gay men and other men who have sex with men	Men (15+)							Point Estimate	Lower 95% Bound	Upper 95% Bound
People living with HIV knowing their status, on treatment and virally suppressed	1396	44789.2	7719	127590				People living with HIV	Gauteng	Pretoria	2664
People living with HIV knowing their status, on treatment but not virally suppressed	40	4478.92	268	9451.12				Aware of Status	Gauteng	Pretoria	1604
People living with HIV knowing their status but not on treatment	168	45908.9	2991	75609				On treatment	Gauteng	Pretoria	1436
People living with HIV not knowing their status	1060	16795.9	3133	23627.8				Virally Suppressed	Gauteng	Pretoria	1396
								People living with HIV	Kwa-Zulu Natal	eThekwini	14111
								Aware of Status	Kwa-Zulu Natal	eThekwini	10978
								On treatment	Kwa-Zulu Natal	eThekwini	7987
								Virally Suppressed	Kwa-Zulu Natal	eThekwini	7719
																			Source: South African Health Monitoring Survey, 2018; South Africa District HIV Estimates, 2017 (https://www.hivdata.org.za/).
