# Supplementary material for: Achieving the 95 95 95 targets for all: A pathway to ending AIDS
Source: PLoS One. 2022 Aug 4;17(8):e0272405. doi: 10.1371/journal.pone.0272405 (PMC9352102; doi:10.1371/journal.pone.0272405)
Supplement: S3 Data — (XLSX) [file pone.0272405.s003.xlsx]

## Sheet: ResultGrid (5)
		Male+Female (15-24)	Male+Female (25+)	Male (15+)	Female (15+)
Global	2000	0.312679	2.73619	3.39161	1.27295
Global	2001	0.389772	3.21942	3.9518	1.57298
Global	2002	0.507038	3.80685	4.58696	1.94428
Global	2003	0.753037	4.70827	5.39352	2.56307
Global	2004	1.20924	6.15121	6.75627	3.87458
Global	2005	1.91172	8.27411	8.69923	5.79942
Global	2006	2.91643	11.1597	11.3489	8.55962
Global	2007	4.22224	14.7437	14.5293	12.3499
Global	2008	5.75952	18.7546	18.0774	16.6899
Global	2009	7.65225	22.984	21.6056	21.176
Global	2010	10.0146	27.4434	25.1851	26.279
Global	2011	12.8533	32.3178	28.6851	31.8662
Global	2012	16.3033	37.3042	32.5778	38.2848
Global	2013	20.3277	42.0717	36.5805	43.8772
Global	2014	24.7298	46.7693	40.2226	49.6325
Global	2015	29.585	51.5379	44.5518	54.924
Global	2016	34.8974	56.4842	49.0902	60.7823
Global	2017	39.885	61.1075	54.2277	66.0116
Global	2018	44.2737	65.2974	57.629	69.3624
Global	2019	49.3949	69.7804	63.1759	74.7738
Global	2020	54.8468	74.9654	67.9783	79.086
