# Supplementary material for: Achieving the 95 95 95 targets for all: A pathway to ending AIDS
Source: PLoS One. 2022 Aug 4;17(8):e0272405. doi: 10.1371/journal.pone.0272405 (PMC9352102; doi:10.1371/journal.pone.0272405)
Supplement: S4 Data — (XLSX) [file pone.0272405.s004.xlsx]

## Sheet: SSA Data
Indicator	Country (Regon)	2010	2011	2012	2013	2014	2015	2016	2017	2018	2019	2020
L- HIV population (15+) Male+Female	Eastern and southern Africa	15042956	15549048	16068066	16578683	17084615	17576644	18050724	18487746	18878388	19238057	19542826
L- HIV population (15+) Male+Female	Angola	216499	228408	239346	249393	259164	268441	276828	284038	289858	295000	299505
L- HIV population (15+) Male+Female	Botswana	311523	319295	326997	333675	340062	346436	351816	356424	360577	363779	366554
L- HIV population (15+) Male+Female	Comoros	101	105	109	112	116	118	121	124	126	128	130
L- HIV population (15+) Male+Female	Eritrea	14870	14384	13937	13537	13187	12880	12613	12374	12171	11987	11794
L- HIV population (15+) Male+Female	Eswatini	158959	164040	169118	174089	178705	182557	185712	187936	189203	190328	191070
L- HIV population (15+) Male+Female	Ethiopia	549143	555406	562703	568671	573579	576630	578592	579432	579535	578996	578188
L- HIV population (15+) Male+Female	Kenya	1205552	1220268	1238287	1257095	1274038	1289534	1304132	1317175	1328177	1340239	1350380
L- HIV population (15+) Male+Female	Lesotho	256242	262774	269057	274122	277683	279800	280290	278997	277507	276400	274445
L- HIV population (15+) Male+Female	Madagascar	10823	12717	14903	17363	20071	23066	26249	29651	32681	36464	40317
L- HIV population (15+) Male+Female	Malawi	793924	807355	821850	838557	856480	874219	891074	904546	914511	920271	926819
L- HIV population (15+) Male+Female	Mauritius	12076	12439	12771	13027	13222	13396	13532	13627	13679	13709	13742
L- HIV population (15+) Male+Female	Mozambique	1343850	1405817	1466582	1527554	1589760	1653372	1715140	1772626	1826711	1877827	1926051
L- HIV population (15+) Male+Female	Namibia	167195	171322	174813	178133	181492	185378	188644	192176	194922	197110	198468
L- HIV population (15+) Male+Female	Rwanda	184545	187824	191057	193923	196693	199355	201832	204004	206375	208698	210575
L- HIV population (15+) Male+Female	South Africa	5453160	5700784	5949678	6181498	6406126	6620858	6827362	7015919	7184063	7338696	7477451
L- HIV population (15+) Male+Female	South Sudan	124347	128165	131788	135180	138558	142070	145852	149689	154068	159233	165175
L- HIV population (15+) Male+Female	Uganda	998017	1029643	1061714	1095273	1130360	1167533	1206380	1242659	1273601	1301677	1315855
L- HIV population (15+) Male+Female	United Republic of Tanzania	1201355	1238207	1277521	1322129	1370398	1418578	1467047	1513400	1556315	1594342	1625055
L- HIV population (15+) Male+Female	Zambia	965511	999278	1036782	1076829	1117620	1158710	1200360	1245722	1292379	1333981	1372364
L- HIV population (15+) Male+Female	Zimbabwe	1075264	1090817	1109053	1128523	1147301	1163713	1177148	1187227	1191929	1199192	1198888
L- HIV population (15+) Male+Female	Western and central Africa	3938975	3978274	4018647	4059381	4099040	4138867	4178558	4217437	4256798	4295169	4329092
L- HIV population (15+) Male+Female	Benin	55569	57257	58750	60167	61618	62819	63833	64693	65399	65753	66157
L- HIV population (15+) Male+Female	Burkina Faso	86099	86048	86088	85720	85109	84414	83730	82981	82221	81579	80903
L- HIV population (15+) Male+Female	Burundi	74973	74321	73900	73636	73341	73146	73088	73078	73062	73054	73022
L- HIV population (15+) Male+Female	Cameroon	465745	469051	471413	472921	472668	470757	468101	465786	464182	463084	461952
L- HIV population (15+) Male+Female	Cape Verde	1786	1839	1891	1945	2000	2057	2116	2175	2235	2294	2358
L- HIV population (15+) Male+Female	Central African Republic	111888	107565	102796	98106	93866	90676	88210	86380	84706	83258	82110
L- HIV population (15+) Male+Female	Chad	89810	92084	94102	95715	96967	97980	98855	99981	100759	100990	101053
L- HIV population (15+) Male+Female	Congo	78218	79793	81597	83395	85367	87648	90321	93341	96668	100034	103227
L- HIV population (15+) Male+Female	Cote dIvoire	438307	427750	418642	409630	400445	391968	384101	376558	369593	363585	358321
L- HIV population (15+) Male+Female	Democratic Republic of the Congo	440329	436438	432236	429091	426891	425467	424857	425673	428528	431906	434569
L- HIV population (15+) Male+Female	Equatorial Guinea	32052	35292	38604	41973	45371	48827	52207	55462	58575	61592	64544
L- HIV population (15+) Male+Female	Gabon	41358	41933	42446	42997	43481	43758	43871	43877	43749	43582	43626
L- HIV population (15+) Male+Female	Gambia	18532	19201	19924	20641	21311	21953	22566	23189	23791	24371	24936
L- HIV population (15+) Male+Female	Ghana	267461	271975	277394	282898	288049	293120	298222	303006	307486	311996	317410
L- HIV population (15+) Male+Female	Guinea	80665	83204	85654	88209	90656	93063	95445	97734	99926	102091	103853
L- HIV population (15+) Male+Female	Guinea-Bissau	31504	32073	32611	33124	33469	33677	33815	33925	33942	33893	33831
L- HIV population (15+) Male+Female	Liberia	34172	34000	33832	33602	33332	33010	32649	32376	32244	32243	32259
L- HIV population (15+) Male+Female	Mali	97115	97375	97734	97688	97335	96888	96605	96374	96131	95950	95840
L- HIV population (15+) Male+Female	Mauritania	8796	8748	8672	8555	8439	8309	8176	8051	7963	7889	7848
L- HIV population (15+) Male+Female	Niger	31600	30877	30320	29930	29630	29246	28793	28507	28398	28339	28292
L- HIV population (15+) Male+Female	Nigeria	1262123	1298839	1335696	1373540	1412521	1451690	1489340	1523207	1554578	1583121	1606614
L- HIV population (15+) Male+Female	Senegal	40853	40218	39388	38385	37375	36596	36031	35628	35450	35421	35574
L- HIV population (15+) Male+Female	Sierra Leone	53353	54817	56400	58005	59550	61066	62594	64167	65745	67286	68678
L- HIV population (15+) Male+Female	Togo	96031	96958	97957	98924	99681	100178	100489	100753	100939	101337	101602
L- HIV population (15+) Male+Female	Sao Tome and Principe	636	618	600	584	568	554	543	535	528	521	513
﻿
		2010	2011	2012	2013	2014	2015	2016	2017	2018	2019	2020
L- HIV population (15+) Male	Eastern and southern Africa	5909033	6085760	6259023	6419869	6572425	6714941	6844968	6957154	7046934	7123095	7176664
L- HIV population (15+) Male	Angola	83514	87765	91495	94655	97176	99240	100997	102437	103619	104422	104668
L- HIV population (15+) Male	Botswana	135607	138677	141561	143975	146032	148048	149517	150561	151291	151576	151522
L- HIV population (15+) Male	Comoros	44	46	48	49	51	52	53	54	55	56	57
L- HIV population (15+) Male	Eritrea	6024	5849	5675	5521	5385	5258	5142	5036	4942	4838	4715
L- HIV population (15+) Male	Eswatini	58367	60507	62603	64630	66529	68189	69599	70622	71258	71778	71983
L- HIV population (15+) Male	Ethiopia	208193	210714	213476	215810	217856	218935	219383	219032	218277	217255	216141
L- HIV population (15+) Male	Kenya	460545	467175	472355	475526	477002	477802	479389	480576	480810	481401	481551
L- HIV population (15+) Male	Lesotho	103098	105694	108014	109751	110693	110957	110623	109755	108731	107669	106368
L- HIV population (15+) Male	Madagascar	5828	6839	8006	9317	10757	12348	14036	15838	17440	19436	21456
L- HIV population (15+) Male	Malawi	301109	305034	308923	313330	317998	322486	326558	329381	330895	331020	331066
L- HIV population (15+) Male	Mauritius	8323	8584	8842	9041	9191	9325	9431	9496	9521	9528	9526
L- HIV population (15+) Male	Mozambique	518283	542816	565855	587748	608951	629214	648003	664732	679985	694052	706505
L- HIV population (15+) Male	Namibia	63109	64522	65606	66556	67450	68488	69222	70182	70779	71111	71197
L- HIV population (15+) Male	Rwanda	74150	75117	76030	76789	77459	78039	78506	78872	79338	79765	80003
L- HIV population (15+) Male	South Africa	2101055	2181671	2262203	2334643	2403360	2466862	2523970	2571462	2607408	2636795	2659298
L- HIV population (15+) Male	South Sudan	51938	53444	54697	55747	56659	57435	58171	58946	59967	61208	62765
L- HIV population (15+) Male	Uganda	400870	413301	425216	435531	445061	455282	466022	475947	484252	491304	493598
L- HIV population (15+) Male	United Republic of Tanzania	496611	507856	519228	531999	545214	557737	569822	581014	591035	599677	606309
L- HIV population (15+) Male	Zambia	386538	399409	413445	428468	443561	458075	471948	486637	501140	513215	523665
L- HIV population (15+) Male	Zimbabwe	445827	450740	455745	460783	466040	471169	474576	476574	476191	476989	474271
L- HIV population (15+) Male	Western and central Africa	1550309	1563908	1574807	1580462	1582500	1583500	1583593	1582317	1579733	1576576	1573617
L- HIV population (15+) Male	Benin	21685	22186	22607	22957	23234	23383	23491	23552	23510	23278	23143
L- HIV population (15+) Male	Burkina Faso	38973	38835	38536	37808	36929	36056	35280	34533	33812	33039	32390
L- HIV population (15+) Male	Burundi	32424	32024	31697	31305	30753	30257	29890	29635	29429	29253	29087
L- HIV population (15+) Male	Cameroon	164165	165944	166999	166162	164210	161520	158574	155839	153496	151445	149696
L- HIV population (15+) Male	Cape Verde	902	927	951	974	999	1026	1055	1085	1116	1144	1176
L- HIV population (15+) Male	Central African Republic	46628	44791	42713	40650	38822	37373	36173	34966	33637	32441	31425
L- HIV population (15+) Male	Chad	36433	37264	37926	38378	38625	38774	38893	39093	39099	38775	38404
L- HIV population (15+) Male	Congo	25557	26227	26806	27279	27681	28101	28646	29233	29883	30570	31229
L- HIV population (15+) Male	Cote dIvoire	174492	168035	162298	156695	151081	145573	140256	135070	130258	126127	122622
L- HIV population (15+) Male	Democratic Republic of the Congo	126731	126647	125789	124948	123935	122999	122350	122657	123281	124046	124522
L- HIV population (15+) Male	Equatorial Guinea	15805	17560	19264	20858	22338	23784	25138	26312	27367	28256	29080
L- HIV population (15+) Male	Gabon	12961	13255	13503	13658	13723	13732	13688	13604	13461	13315	13251
L- HIV population (15+) Male	Gambia	7624	7879	8114	8335	8543	8738	8914	9089	9235	9371	9506
L- HIV population (15+) Male	Ghana	94210	96253	98166	99779	101039	102051	102671	102736	102376	101881	101972
L- HIV population (15+) Male	Guinea	29375	30376	31316	32133	32788	33357	33900	34369	34986	35538	35711
L- HIV population (15+) Male	Guinea-Bissau	12531	12754	12937	13034	13020	12918	12782	12642	12461	12164	11889
L- HIV population (15+) Male	Liberia	14314	14219	14114	13965	13725	13439	13140	12826	12464	12219	11995
L- HIV population (15+) Male	Mali	40206	40269	40166	39817	39334	38756	38290	37920	37558	37231	36933
L- HIV population (15+) Male	Mauritania	5147	5081	5006	4902	4784	4656	4529	4414	4313	4223	4160
L- HIV population (15+) Male	Niger	15951	15227	14605	14094	13619	13094	12586	12221	12010	11845	11689
L- HIV population (15+) Male	Nigeria	553265	566991	579988	591611	602722	614048	624284	632279	638501	643361	646929
L- HIV population (15+) Male	Senegal	19442	18707	17891	17024	16258	15647	15181	14773	14500	14351	14320
L- HIV population (15+) Male	Sierra Leone	23020	23601	24198	24724	25108	25363	25569	25758	25940	26106	26225
L- HIV population (15+) Male	Togo	38140	38541	38916	39083	38952	38587	38053	37457	36790	36351	36021
L- HIV population (15+) Male	Sao Tome and Principe	328	315	301	289	278	268	260	254	250	246	242
﻿
		2010	2011	2012	2013	2014	2015	2016	2017	2018	2019	2020
L- HIV population (15+) Female	Eastern and southern Africa	9133921	9463288	9809052	10158816	10512190	10861709	11205750	11530593	11831454	12114960	12366159
L- HIV population (15+) Female	Angola	132985	140643	147851	154738	161987	169201	175831	181602	186239	190578	194836
L- HIV population (15+) Female	Botswana	175916	180618	185436	189700	194030	198388	202299	205863	209286	212203	215032
L- HIV population (15+) Female	Comoros	56	59	61	63	65	66	68	69	71	72	73
L- HIV population (15+) Female	Eritrea	8847	8535	8262	8017	7802	7622	7471	7337	7229	7149	7079
L- HIV population (15+) Female	Eswatini	100592	103533	106515	109459	112177	114369	116112	117314	117945	118550	119086
L- HIV population (15+) Female	Ethiopia	340948	344690	349228	352862	355719	357698	359207	360401	361256	361742	362045
L- HIV population (15+) Female	Kenya	745010	753091	765933	781567	797034	811732	824742	836601	847368	858839	868828
L- HIV population (15+) Female	Lesotho	153143	157080	161043	164370	166990	168843	169667	169242	168776	168730	168077
L- HIV population (15+) Female	Madagascar	4995	5878	6897	8046	9315	10718	12213	13813	15241	17028	18861
L- HIV population (15+) Female	Malawi	492816	502321	512928	525227	538482	551734	564517	575165	583616	589251	595753
L- HIV population (15+) Female	Mauritius	3753	3856	3929	3986	4031	4071	4101	4131	4159	4180	4216
L- HIV population (15+) Female	Mozambique	825567	863002	900728	939806	980810	1024160	1067137	1107892	1146728	1183772	1219547
L- HIV population (15+) Female	Namibia	104085	106800	109207	111577	114042	116890	119421	121993	124143	125999	127271
L- HIV population (15+) Female	Rwanda	110395	112707	115028	117135	119234	121316	123326	125132	127037	128933	130572
L- HIV population (15+) Female	South Africa	3352105	3519113	3687475	3846855	4002766	4153996	4303392	4444457	4576655	4701901	4818153
L- HIV population (15+) Female	South Sudan	72410	74721	77091	79434	81900	84635	87681	90743	94101	98025	102410
L- HIV population (15+) Female	Uganda	597147	616343	636498	659742	685299	712251	740358	766712	789349	810373	822257
L- HIV population (15+) Female	United Republic of Tanzania	704744	730351	758293	790130	825184	860840	897224	932386	965279	994665	1018746
L- HIV population (15+) Female	Zambia	578973	599869	623337	648362	674059	700636	728411	759085	791238	820766	848699
L- HIV population (15+) Female	Zimbabwe	629434	640078	653312	667740	681264	692543	702572	710655	715738	722204	724618
L- HIV population (15+) Female	Western and central Africa	2388668	2414367	2443848	2478920	2516537	2555368	2594963	2635118	2677064	2718593	2755471
L- HIV population (15+) Female	Benin	33883	35072	36144	37210	38384	39437	40342	41140	41888	42475	43014
L- HIV population (15+) Female	Burkina Faso	47126	47213	47552	47912	48180	48358	48450	48448	48409	48540	48514
L- HIV population (15+) Female	Burundi	42549	42298	42203	42331	42588	42888	43198	43443	43632	43800	43934
L- HIV population (15+) Female	Cameroon	301580	303106	304415	306758	308458	309238	309527	309946	310687	311639	312255
L- HIV population (15+) Female	Cape Verde	885	912	940	970	1000	1030	1060	1090	1119	1150	1182
L- HIV population (15+) Female	Central African Republic	65260	62774	60083	57456	55044	53303	52036	51415	51069	50817	50686
L- HIV population (15+) Female	Chad	53377	54820	56176	57337	58342	59206	59962	60888	61660	62215	62649
L- HIV population (15+) Female	Congo	52662	53566	54791	56116	57686	59547	61676	64108	66785	69464	71998
L- HIV population (15+) Female	Cote dIvoire	263814	259715	256344	252935	249364	246395	243845	241488	239335	237458	235698
L- HIV population (15+) Female	Democratic Republic of the Congo	313598	309791	306447	304142	302956	302468	302507	303016	305247	307860	310047
L- HIV population (15+) Female	Equatorial Guinea	16247	17732	19340	21114	23033	25043	27068	29150	31208	33337	35464
L- HIV population (15+) Female	Gabon	28397	28679	28943	29340	29758	30026	30183	30273	30288	30267	30374
L- HIV population (15+) Female	Gambia	10908	11322	11809	12306	12769	13215	13653	14099	14556	15000	15430
L- HIV population (15+) Female	Ghana	173251	175723	179228	183119	187011	191068	195551	200270	205110	210116	215438
L- HIV population (15+) Female	Guinea	51290	52828	54338	56076	57868	59707	61545	63364	64939	66553	68141
L- HIV population (15+) Female	Guinea-Bissau	18973	19319	19674	20090	20449	20759	21033	21283	21481	21728	21942
L- HIV population (15+) Female	Liberia	19858	19781	19719	19637	19606	19570	19509	19550	19780	20025	20264
L- HIV population (15+) Female	Mali	56908	57106	57568	57871	58001	58132	58315	58454	58572	58719	58907
L- HIV population (15+) Female	Mauritania	3650	3666	3666	3653	3655	3653	3647	3637	3650	3667	3688
L- HIV population (15+) Female	Niger	15649	15650	15715	15836	16011	16153	16207	16286	16388	16494	16603
L- HIV population (15+) Female	Nigeria	708860	731846	755713	781933	809796	837642	865056	890929	916078	939756	959685
L- HIV population (15+) Female	Senegal	21412	21512	21497	21362	21117	20949	20850	20855	20950	21071	21253
L- HIV population (15+) Female	Sierra Leone	30333	31216	32203	33281	34442	35704	37024	38409	39806	41181	42453
L- HIV population (15+) Female	Togo	57891	58417	59041	59841	60729	61591	62436	63296	64149	64986	65581
L- HIV population (15+) Female	Sao Tome and Principe	307	303	299	294	290	286	283	281	278	275	271
﻿
		2010	2011	2012	2013	2014	2015	2016	2017	2018	2019	2020
L- New HIV infections (15+) Male+Female	Eastern and southern Africa	978050	956812	930621	888881	850281	809965	775050	736202	686599	648597	597962
L- New HIV infections (15+) Male+Female	Angola	21590	21370	21025	20546	19461	18572	18066	17904	17456	16944	16498
L- New HIV infections (15+) Male+Female	Botswana	12744	12269	11818	11070	10783	10825	10282	9724	9505	8945	8644
L- New HIV infections (15+) Male+Female	Comoros	9	8	7	7	7	7	6	6	6	6	5
L- New HIV infections (15+) Male+Female	Eritrea	527	472	417	366	321	278	244	222	203	189	175
L- New HIV infections (15+) Male+Female	Eswatini	12038	11714	11528	11326	10799	9623	8366	6979	5689	5143	4490
L- New HIV infections (15+) Male+Female	Ethiopia	17768	16556	15543	13826	13420	12580	11642	10611	10005	9505	8922
L- New HIV infections (15+) Male+Female	Kenya	55677	52197	48899	46971	44448	41309	36757	33213	29807	29359	28146
L- New HIV infections (15+) Male+Female	Lesotho	16944	16046	15848	15389	14323	13152	11650	9925	8539	7966	7223
L- New HIV infections (15+) Male+Female	Madagascar	2107	2402	2781	3182	3549	3959	4269	4639	4413	5257	5422
L- New HIV infections (15+) Male+Female	Malawi	41029	39855	37816	35358	33117	30992	29083	25926	22657	19287	18032
L- New HIV infections (15+) Male+Female	Mauritius	1264	1209	1123	1065	1018	975	958	956	946	946	966
L- New HIV infections (15+) Male+Female	Mozambique	117032	117497	117446	117023	112682	108641	103661	97776	92235	88105	85152
L- New HIV infections (15+) Male+Female	Namibia	9121	8766	8203	7848	7609	7807	7354	7279	6552	5933	5107
L- New HIV infections (15+) Male+Female	Rwanda	7271	6830	6375	5785	5379	5062	4698	4238	4027	3873	3712
L- New HIV infections (15+) Male+Female	South Africa	378547	369084	354115	330743	313968	297306	285831	271094	250995	235723	219903
L- New HIV infections (15+) Male+Female	South Sudan	11879	12305	12724	13095	13373	13627	13672	14046	14252	14277	14411
L- New HIV infections (15+) Male+Female	Uganda	71104	69676	68218	64026	59105	54689	52851	49276	43490	41198	32595
L- New HIV infections (15+) Male+Female	United Republic of Tanzania	85624	87030	88796	84873	83601	80666	78990	76480	72638	66509	57982
L- New HIV infections (15+) Male+Female	Zambia	60121	60685	61324	62365	62643	62489	62407	65443	68049	64375	60749
L- New HIV infections (15+) Male+Female	Zimbabwe	55654	50841	46615	44017	40675	37406	34263	30465	25135	25057	19828
L- New HIV infections (15+) Male+Female	Western and central Africa	235222	228539	221640	212407	203718	196235	189140	179536	170426	162653	147523
L- New HIV infections (15+) Male+Female	Benin	2952	2737	2486	2373	2488	2425	2245	2062	1995	1788	1584
L- New HIV infections (15+) Male+Female	Burkina Faso	2131	1932	1753	1613	1461	1295	1124	971	833	837	714
L- New HIV infections (15+) Male+Female	Burundi	2395	2191	2044	1908	1795	1657	1480	1211	968	816	721
L- New HIV infections (15+) Male+Female	Cameroon	26767	25201	23466	21826	20777	19516	17923	15810	13506	12039	10556
L- New HIV infections (15+) Male+Female	Cape Verde	...	...	...	...	...	...	...	...	...	...	...
L- New HIV infections (15+) Male+Female	Central African Republic	...	...	...	...	...	...	...	...	...	...	...
L- New HIV infections (15+) Male+Female	Chad	4525	4250	4200	4061	3925	3549	3138	3164	3149	2892	2518
L- New HIV infections (15+) Male+Female	Congo	5347	5577	5763	6150	6427	6782	6755	6984	7367	7562	8008
L- New HIV infections (15+) Male+Female	Cote dIvoire	17026	15491	13927	12605	11615	10584	9531	8186	6825	5767	4998
L- New HIV infections (15+) Male+Female	Democratic Republic of the Congo	24042	23104	22179	21218	20480	19632	18747	17297	15175	13165	10776
L- New HIV infections (15+) Male+Female	Equatorial Guinea	...	...	...	...	...	...	...	...	...	...	...
L- New HIV infections (15+) Male+Female	Gabon	1761	1704	1626	1505	1350	1250	1071	915	780	710	762
L- New HIV infections (15+) Male+Female	Gambia	1784	1752	1715	1708	1745	1763	1774	1761	1748	1739	1750
L- New HIV infections (15+) Male+Female	Ghana	18466	18261	17722	17544	17616	17640	17633	17557	17501	17223	15245
L- New HIV infections (15+) Male+Female	Guinea	6075	5825	5630	5443	5476	5365	5345	5219	5054	4733	4340
L- New HIV infections (15+) Male+Female	Guinea-Bissau	2370	2250	2113	1980	1908	1810	1686	1539	1453	1296	1175
L- New HIV infections (15+) Male+Female	Liberia	1847	1773	1715	1678	1615	1577	1537	1462	1325	1210	1131
L- New HIV infections (15+) Male+Female	Mali	4943	4748	4493	4370	4285	4131	3909	3712	3493	3287	3072
L- New HIV infections (15+) Male+Female	Mauritania	...	...	...	...	...	...	...	...	...	...	...
L- New HIV infections (15+) Male+Female	Niger	953	909	872	852	835	826	805	765	723	688	667
L- New HIV infections (15+) Male+Female	Nigeria	90464	90450	90221	86542	81445	78362	76809	74083	72676	71562	64854
L- New HIV infections (15+) Male+Female	Senegal	1211	965	820	765	766	798	855	894	929	912	933
L- New HIV infections (15+) Male+Female	Sierra Leone	4216	4153	4111	4124	4190	4216	4152	4036	3799	3596	3395
L- New HIV infections (15+) Male+Female	Togo	5237	4734	4391	4105	3985	3913	3706	3366	3010	2774	2384
L- New HIV infections (15+) Male+Female	Sao Tome and Principe	...	...	...	...	...	...	...	...	...	...	...
﻿
		2010	2011	2012	2013	2014	2015	2016	2017	2018	2019	2020
L- New HIV infections (15+) Male	Eastern and southern Africa	398550	383595	368330	347449	328406	308197	289495	269679	247000	230257	209314
L- New HIV infections (15+) Male	Angola	8399	8124	7814	7468	6922	6468	6163	5988	5726	5454	5213
L- New HIV infections (15+) Male	Botswana	5799	5474	5173	4755	4548	4485	4187	3894	3743	3465	3293
L- New HIV infections (15+) Male	Comoros	4	4	3	3	3	3	3	3	3	3	3
L- New HIV infections (15+) Male	Eritrea	218	191	166	142	122	104	90	80	72	66	60
L- New HIV infections (15+) Male	Eswatini	4647	4528	4377	4237	3990	3515	3018	2482	2006	1792	1543
L- New HIV infections (15+) Male	Ethiopia	7005	6383	5850	5128	4855	4441	4039	3638	3350	3117	2853
L- New HIV infections (15+) Male	Kenya	21288	19545	17936	16882	15665	14284	12450	11027	9695	9384	8852
L- New HIV infections (15+) Male	Lesotho	7182	6695	6516	6241	5734	5200	4549	3826	3247	2986	2669
L- New HIV infections (15+) Male	Madagascar	1145	1305	1510	1728	1928	2151	2320	2521	2399	2858	2948
L- New HIV infections (15+) Male	Malawi	16553	15692	14532	13262	12127	11082	10158	8849	7559	6292	5755
L- New HIV infections (15+) Male	Mauritius	884	846	786	745	712	681	670	668	660	660	674
L- New HIV infections (15+) Male	Mozambique	48149	47579	46817	45932	43580	41383	38901	36164	33626	31679	30194
L- New HIV infections (15+) Male	Namibia	3635	3423	3140	2946	2803	2823	2612	2540	2246	1999	1691
L- New HIV infections (15+) Male	Rwanda	3123	2827	2547	2234	2010	1831	1647	1441	1330	1243	1192
L- New HIV infections (15+) Male	South Africa	149157	144180	137904	128390	121560	113779	106949	98806	89531	83161	76666
L- New HIV infections (15+) Male	South Sudan	5051	5128	5199	5248	5259	5261	5183	5232	5217	5138	5101
L- New HIV infections (15+) Male	Uganda	29314	28053	26860	24688	22357	20322	19316	17724	15400	14363	11187
L- New HIV infections (15+) Male	United Republic of Tanzania	36679	36534	36549	34270	33127	31388	30202	28747	26846	24175	20730
L- New HIV infections (15+) Male	Zambia	25440	25145	24903	24839	24484	23977	23516	24225	24757	23029	21369
L- New HIV infections (15+) Male	Zimbabwe	24878	21939	19748	18311	16620	15019	13522	11824	9587	9393	7321
L- New HIV infections (15+) Male	Western and central Africa	95342	91075	86935	81831	77024	72993	69366	65053	61165	57845	51960
L- New HIV infections (15+) Male	Benin	1220	1108	987	925	952	911	829	748	711	626	545
L- New HIV infections (15+) Male	Burkina Faso	1006	896	799	724	645	562	481	409	345	342	287
L- New HIV infections (15+) Male	Burundi	1100	987	903	827	764	692	608	489	385	319	278
L- New HIV infections (15+) Male	Cameroon	9396	8644	7867	7156	6666	6130	5514	4765	3990	3487	2999
L- New HIV infections (15+) Male	Cape Verde	...	...	...	...	...	...	...	...	...	...	...
L- New HIV infections (15+) Male	Central African Republic	...	...	...	...	...	...	...	...	...	...	...
L- New HIV infections (15+) Male	Chad	1850	1702	1648	1563	1481	1314	1140	1128	1102	994	850
L- New HIV infections (15+) Male	Congo	1756	1790	1809	1889	1933	1998	1950	1977	2045	2060	2141
L- New HIV infections (15+) Male	Cote dIvoire	7440	6612	5809	5141	4635	4133	3645	3067	2505	2074	1762
L- New HIV infections (15+) Male	Democratic Republic of the Congo	6563	6142	5746	5359	5047	4722	4404	3970	3405	2890	2315
L- New HIV infections (15+) Male	Equatorial Guinea	...	...	...	...	...	...	...	...	...	...	...
L- New HIV infections (15+) Male	Gabon	545	515	480	435	381	345	289	242	202	180	189
L- New HIV infections (15+) Male	Gambia	755	741	725	723	738	746	751	746	741	738	743
L- New HIV infections (15+) Male	Ghana	6762	6550	6229	6046	5956	5854	5747	5622	5507	5327	4636
L- New HIV infections (15+) Male	Guinea	2354	2212	2097	1991	1970	1900	1867	1798	1719	1589	1438
L- New HIV infections (15+) Male	Guinea-Bissau	966	900	829	762	721	672	615	552	513	450	401
L- New HIV infections (15+) Male	Liberia	786	739	701	673	636	610	584	546	486	437	401
L- New HIV infections (15+) Male	Mali	2184	2097	1984	1929	1891	1823	1726	1640	1544	1454	1360
L- New HIV infections (15+) Male	Mauritania	...	...	...	...	...	...	...	...	...	...	...
L- New HIV infections (15+) Male	Niger	355	324	303	300	304	317	324	317	311	311	313
L- New HIV infections (15+) Male	Nigeria	40721	40113	39438	37219	34490	32704	31585	30114	29188	28359	25389
L- New HIV infections (15+) Male	Senegal	631	502	427	398	399	416	446	467	487	479	491
L- New HIV infections (15+) Male	Sierra Leone	1881	1817	1764	1736	1731	1711	1656	1582	1464	1363	1266
L- New HIV infections (15+) Male	Togo	2152	1905	1732	1587	1512	1457	1355	1209	1063	963	814
L- New HIV infections (15+) Male	Sao Tome and Principe	...	...	...	...	...	...	...	...	...	...	...
﻿
		2010	2011	2012	2013	2014	2015	2016	2017	2018	2019	2020
L- New HIV infections (15+) Female	Eastern and southern Africa	579494	573219	562290	541431	521875	501766	485555	466519	439594	418340	388643
L- New HIV infections (15+) Female	Angola	13191	13247	13212	13078	12539	12104	11903	11915	11729	11490	11285
L- New HIV infections (15+) Female	Botswana	6945	6795	6646	6315	6235	6340	6094	5830	5762	5480	5350
L- New HIV infections (15+) Female	Comoros	5	4	4	4	4	4	3	3	3	3	3
L- New HIV infections (15+) Female	Eritrea	309	281	251	224	198	174	154	142	131	123	115
L- New HIV infections (15+) Female	Eswatini	7391	7186	7150	7089	6809	6108	5348	4496	3683	3351	2947
L- New HIV infections (15+) Female	Ethiopia	10761	10175	9691	8696	8566	8140	7603	6973	6653	6387	6065
L- New HIV infections (15+) Female	Kenya	34388	32651	30962	30089	28782	27024	24308	22184	20111	19975	19294
L- New HIV infections (15+) Female	Lesotho	9762	9350	9332	9148	8588	7952	7100	6099	5292	4980	4554
L- New HIV infections (15+) Female	Madagascar	963	1098	1270	1453	1621	1808	1949	2118	2014	2399	2474
L- New HIV infections (15+) Female	Malawi	24476	24163	23284	22095	20990	19910	18924	17078	15098	12995	12277
L- New HIV infections (15+) Female	Mauritius	379	363	337	320	306	293	288	288	285	286	292
L- New HIV infections (15+) Female	Mozambique	68884	69918	70630	71091	69102	67257	64760	61611	58611	56428	54958
L- New HIV infections (15+) Female	Namibia	5485	5343	5063	4902	4806	4984	4742	4739	4306	3935	3417
L- New HIV infections (15+) Female	Rwanda	4148	4003	3828	3552	3370	3230	3051	2797	2698	2629	2520
L- New HIV infections (15+) Female	South Africa	229390	224905	216211	202353	192408	183528	178882	172289	161464	152563	143237
L- New HIV infections (15+) Female	South Sudan	6828	7177	7525	7847	8114	8367	8489	8814	9035	9139	9310
L- New HIV infections (15+) Female	Uganda	41790	41623	41359	39338	36748	34367	33536	31552	28089	26835	21408
L- New HIV infections (15+) Female	United Republic of Tanzania	48944	50496	52247	50604	50474	49278	48788	47734	45792	42334	37252
L- New HIV infections (15+) Female	Zambia	34681	35540	36421	37526	38159	38512	38892	41217	43291	41346	39380
L- New HIV infections (15+) Female	Zimbabwe	30774	28901	26867	25707	24056	22386	20741	18640	15547	15662	12505
L- New HIV infections (15+) Female	Western and central Africa	139880	137467	134705	130574	126702	123242	119772	114482	109266	104810	95567
L- New HIV infections (15+) Female	Benin	1733	1629	1499	1448	1536	1514	1416	1314	1284	1162	1039
L- New HIV infections (15+) Female	Burkina Faso	1125	1036	953	890	817	732	644	563	488	495	427
L- New HIV infections (15+) Female	Burundi	1294	1204	1141	1081	1031	964	872	722	583	497	444
L- New HIV infections (15+) Female	Cameroon	17371	16558	15599	14670	14111	13385	12409	11045	9516	8552	7557
L- New HIV infections (15+) Female	Cape Verde	...	...	...	...	...	...	...	...	...	...	...
L- New HIV infections (15+) Female	Central African Republic	...	...	...	...	...	...	...	...	...	...	...
L- New HIV infections (15+) Female	Chad	2675	2548	2552	2499	2444	2235	1998	2036	2047	1898	1668
L- New HIV infections (15+) Female	Congo	3591	3787	3954	4261	4495	4784	4805	5007	5321	5502	5867
L- New HIV infections (15+) Female	Cote dIvoire	9586	8879	8119	7464	6981	6451	5886	5120	4320	3693	3236
L- New HIV infections (15+) Female	Democratic Republic of the Congo	17479	16961	16433	15859	15434	14910	14343	13327	11769	10275	8461
L- New HIV infections (15+) Female	Equatorial Guinea	...	...	...	...	...	...	...	...	...	...	...
L- New HIV infections (15+) Female	Gabon	1216	1188	1146	1071	969	905	781	673	579	530	573
L- New HIV infections (15+) Female	Gambia	1029	1010	989	986	1007	1017	1023	1015	1007	1002	1008
L- New HIV infections (15+) Female	Ghana	11704	11712	11493	11498	11660	11786	11886	11935	11994	11895	10609
L- New HIV infections (15+) Female	Guinea	3721	3613	3532	3452	3506	3465	3478	3421	3335	3144	2902
L- New HIV infections (15+) Female	Guinea-Bissau	1404	1351	1285	1218	1187	1138	1071	987	940	846	774
L- New HIV infections (15+) Female	Liberia	1061	1034	1014	1005	979	967	953	916	839	773	729
L- New HIV infections (15+) Female	Mali	2759	2651	2509	2441	2394	2308	2183	2072	1949	1833	1712
L- New HIV infections (15+) Female	Mauritania	...	...	...	...	...	...	...	...	...	...	...
L- New HIV infections (15+) Female	Niger	598	585	569	551	531	509	481	448	412	377	354
L- New HIV infections (15+) Female	Nigeria	49745	50341	50785	49319	46959	45659	45223	43965	43493	43206	39468
L- New HIV infections (15+) Female	Senegal	580	462	393	367	367	382	409	427	442	433	442
L- New HIV infections (15+) Female	Sierra Leone	2334	2336	2347	2388	2458	2505	2496	2454	2335	2233	2129
L- New HIV infections (15+) Female	Togo	3085	2829	2659	2517	2474	2456	2351	2157	1947	1811	1570
L- New HIV infections (15+) Female	Sao Tome and Principe	...	...	...	...	...	...	...	...	...	...	...
﻿
		2010	2011	2012	2013	2014	2015	2016	2017	2018	2019	2020
Incidence-prevalence ratio (all adults)	Eastern and southern Africa	6.50171	6.15351	5.79174	5.36159	4.97688	4.60819	4.29373	3.98211	3.63696	3.37143	3.05975
Incidence-prevalence ratio (all adults)	Angola	9.97233	9.35606	8.78435	8.2384	7.50914	6.91847	6.52607	6.30338	6.02226	5.74373	5.50842
Incidence-prevalence ratio (all adults)	Botswana	4.09087	3.84253	3.6141	3.3176	3.17089	3.12468	2.92255	2.72821	2.63605	2.45891	2.35818
Incidence-prevalence ratio (all adults)	Comoros	8.91089	7.61905	6.42202	6.25	6.03448	5.9322	4.95868	4.83871	4.7619	4.6875	3.84615
Incidence-prevalence ratio (all adults)	Eritrea	3.54405	3.28142	2.99204	2.7037	2.43422	2.15839	1.93451	1.79408	1.6679	1.57671	1.48381
Incidence-prevalence ratio (all adults)	Eswatini	7.57302	7.14094	6.81654	6.50587	6.04292	5.27123	4.50482	3.7135	3.00682	2.70218	2.34992
Incidence-prevalence ratio (all adults)	Ethiopia	3.23559	2.98088	2.7622	2.43128	2.3397	2.18164	2.01213	1.83128	1.72638	1.64163	1.5431
Incidence-prevalence ratio (all adults)	Kenya	4.61838	4.2775	3.94892	3.73647	3.48875	3.20341	2.8185	2.52153	2.2442	2.19058	2.0843
Incidence-prevalence ratio (all adults)	Lesotho	6.6125	6.10639	5.8902	5.61392	5.15804	4.7005	4.15641	3.55739	3.07704	2.88205	2.63186
Incidence-prevalence ratio (all adults)	Madagascar	19.4678	18.8881	18.6607	18.3263	17.6822	17.1638	16.2635	15.6453	13.5033	14.417	13.4484
Incidence-prevalence ratio (all adults)	Malawi	5.16788	4.93649	4.60133	4.21653	3.86664	3.54511	3.26381	2.86619	2.4775	2.0958	1.94558
Incidence-prevalence ratio (all adults)	Mauritius	10.467	9.71943	8.79336	8.17533	7.69929	7.27829	7.07952	7.01548	6.91571	6.90058	7.02954
Incidence-prevalence ratio (all adults)	Mozambique	8.70871	8.35792	8.00814	7.66081	7.08799	6.57087	6.04388	5.51588	5.04924	4.69186	4.42107
Incidence-prevalence ratio (all adults)	Namibia	5.45531	5.11668	4.69244	4.4057	4.19247	4.2114	3.89835	3.78767	3.36134	3.00999	2.57321
Incidence-prevalence ratio (all adults)	Rwanda	3.93996	3.63638	3.3367	2.98314	2.73472	2.53919	2.32768	2.07741	1.9513	1.85579	1.76279
Incidence-prevalence ratio (all adults)	South Africa	6.94179	6.47427	5.95183	5.35053	4.90106	4.49045	4.18655	3.86398	3.49378	3.21206	2.94088
Incidence-prevalence ratio (all adults)	South Sudan	9.55311	9.60091	9.6549	9.68708	9.65155	9.59175	9.37389	9.38346	9.25046	8.96611	8.72469
Incidence-prevalence ratio (all adults)	Uganda	7.12453	6.76701	6.42527	5.84567	5.22887	4.68415	4.38096	3.96537	3.41473	3.16499	2.4771
Incidence-prevalence ratio (all adults)	United Republic of Tanzania	7.12729	7.02871	6.95065	6.41942	6.10049	5.6864	5.38429	5.05352	4.66731	4.17156	3.568
Incidence-prevalence ratio (all adults)	Zambia	6.22686	6.07288	5.91484	5.79154	5.60504	5.39298	5.19902	5.25342	5.26541	4.82578	4.4266
Incidence-prevalence ratio (all adults)	Zimbabwe	5.17585	4.66082	4.20314	3.90041	3.54528	3.21437	2.91068	2.56606	2.10877	2.08949	1.65387
Incidence-prevalence ratio (all adults)	Western and central Africa	5.97166	5.74468	5.51529	5.2325	4.9699	4.74127	4.52644	4.25699	4.00362	3.78688	3.40771
Incidence-prevalence ratio (all adults)	Benin	5.31231	4.7802	4.23149	3.94402	4.03778	3.8603	3.51699	3.18736	3.05051	2.71927	2.3943
Incidence-prevalence ratio (all adults)	Burkina Faso	2.47506	2.24526	2.03629	1.88171	1.71662	1.53411	1.34241	1.17015	1.01312	1.026	0.882538
Incidence-prevalence ratio (all adults)	Burundi	3.19448	2.94802	2.7659	2.59112	2.44747	2.26533	2.02496	1.65713	1.3249	1.11698	0.987374
Incidence-prevalence ratio (all adults)	Cameroon	5.74714	5.37276	4.9778	4.61515	4.39569	4.14566	3.82887	3.39426	2.90963	2.59974	2.28509
Incidence-prevalence ratio (all adults)	Cape Verde	#VALUE!	#VALUE!	#VALUE!	#VALUE!	#VALUE!	#VALUE!	#VALUE!	#VALUE!	#VALUE!	#VALUE!	#VALUE!
Incidence-prevalence ratio (all adults)	Central African Republic	#VALUE!	#VALUE!	#VALUE!	#VALUE!	#VALUE!	#VALUE!	#VALUE!	#VALUE!	#VALUE!	#VALUE!	#VALUE!
Incidence-prevalence ratio (all adults)	Chad	5.03841	4.61535	4.46324	4.2428	4.04777	3.62217	3.17435	3.1646	3.12528	2.86365	2.49176
Incidence-prevalence ratio (all adults)	Congo	6.83602	6.98933	7.06276	7.37454	7.52867	7.73777	7.47888	7.48224	7.62093	7.55943	7.75766
Incidence-prevalence ratio (all adults)	Cote dIvoire	3.88449	3.62151	3.32671	3.07717	2.90052	2.70022	2.48138	2.1739	1.84663	1.58615	1.39484
Incidence-prevalence ratio (all adults)	Democratic Republic of the Congo	5.46001	5.29376	5.13122	4.94487	4.79748	4.61422	4.41254	4.06345	3.54119	3.04812	2.4797
Incidence-prevalence ratio (all adults)	Equatorial Guinea	#VALUE!	#VALUE!	#VALUE!	#VALUE!	#VALUE!	#VALUE!	#VALUE!	#VALUE!	#VALUE!	#VALUE!	#VALUE!
Incidence-prevalence ratio (all adults)	Gabon	4.25794	4.06363	3.83075	3.50024	3.1048	2.85662	2.44125	2.08538	1.7829	1.62911	1.74666
Incidence-prevalence ratio (all adults)	Gambia	9.62659	9.12452	8.60771	8.27479	8.18826	8.03079	7.86138	7.59412	7.34732	7.13553	7.01797
Incidence-prevalence ratio (all adults)	Ghana	6.90418	6.71422	6.38875	6.20153	6.11563	6.01801	5.91271	5.79427	5.69164	5.52026	4.80294
Incidence-prevalence ratio (all adults)	Guinea	7.53115	7.00087	6.57296	6.17057	6.04042	5.76491	5.60008	5.34	5.05774	4.63606	4.17898
Incidence-prevalence ratio (all adults)	Guinea-Bissau	7.52285	7.01525	6.47941	5.97754	5.7008	5.37459	4.98595	4.53648	4.28083	3.8238	3.47315
Incidence-prevalence ratio (all adults)	Liberia	5.40501	5.21471	5.06917	4.99375	4.84519	4.77734	4.70765	4.51569	4.10929	3.75275	3.506
Incidence-prevalence ratio (all adults)	Mali	5.08984	4.87599	4.59717	4.47343	4.40232	4.26369	4.04637	3.85166	3.63358	3.42574	3.20534
Incidence-prevalence ratio (all adults)	Mauritania	#VALUE!	#VALUE!	#VALUE!	#VALUE!	#VALUE!	#VALUE!	#VALUE!	#VALUE!	#VALUE!	#VALUE!	#VALUE!
Incidence-prevalence ratio (all adults)	Niger	3.01582	2.94394	2.87599	2.84664	2.81809	2.82432	2.79582	2.68355	2.54595	2.42775	2.35756
Incidence-prevalence ratio (all adults)	Nigeria	7.16761	6.96391	6.75461	6.30065	5.76593	5.39798	5.15725	4.86362	4.67497	4.52031	4.03669
Incidence-prevalence ratio (all adults)	Senegal	2.96429	2.39942	2.08185	1.99297	2.0495	2.18057	2.37296	2.50926	2.62059	2.57474	2.6227
Incidence-prevalence ratio (all adults)	Sierra Leone	7.90209	7.57612	7.28901	7.10973	7.0361	6.90401	6.63322	6.28984	5.77839	5.34435	4.94336
Incidence-prevalence ratio (all adults)	Togo	5.45345	4.88253	4.48258	4.14965	3.99775	3.90605	3.68797	3.34084	2.982	2.7374	2.34641
Incidence-prevalence ratio (all adults)	Sao Tome and Principe	#VALUE!	#VALUE!	#VALUE!	#VALUE!	#VALUE!	#VALUE!	#VALUE!	#VALUE!	#VALUE!	#VALUE!	#VALUE!
﻿
		2010	2011	2012	2013	2014	2015	2016	2017	2018	2019	2020
Incidence-prevalence ratio (female to male)	Eastern and southern Africa	9.80692	9.41902	8.98367	8.43368	7.94037	7.47238	7.09361	6.7056	6.23809	5.87301	5.41537
Incidence-prevalence ratio (female to male)	Angola	15.795	15.0937	14.4401	13.8165	12.9034	12.1967	11.7855	11.6315	11.3194	11.0034	10.7817
Incidence-prevalence ratio (female to male)	Botswana	5.12142	4.89988	4.6948	4.38618	4.26961	4.28239	4.07579	3.87218	3.80855	3.61535	3.53084
Incidence-prevalence ratio (female to male)	Comoros	11.3636	8.69565	8.33333	8.16327	7.84314	7.69231	5.66038	5.55556	5.45455	5.35714	5.26316
Incidence-prevalence ratio (female to male)	Eritrea	5.12948	4.80424	4.42291	4.05724	3.67688	3.30924	2.99494	2.8197	2.65075	2.54237	2.43902
Incidence-prevalence ratio (female to male)	Eswatini	12.663	11.8763	11.4212	10.9686	10.2346	8.95746	7.68402	6.36629	5.16854	4.66856	4.09402
Incidence-prevalence ratio (female to male)	Ethiopia	5.16876	4.82882	4.53962	4.02947	3.93196	3.718	3.46563	3.18355	3.04796	2.93986	2.80604
Incidence-prevalence ratio (female to male)	Kenya	7.46681	6.98903	6.55482	6.32752	6.03394	5.6559	5.07062	4.61613	4.18273	4.14935	4.00664
Incidence-prevalence ratio (female to male)	Lesotho	9.46866	8.84629	8.63962	8.33523	7.75839	7.16674	6.4182	5.55692	4.86706	4.62529	4.28136
Incidence-prevalence ratio (female to male)	Madagascar	16.5237	16.055	15.8631	15.5951	15.0693	14.642	13.8857	13.3729	11.5482	12.3431	11.5306
Incidence-prevalence ratio (female to male)	Malawi	8.12862	7.92141	7.53715	7.05167	6.60067	6.17391	5.79499	5.18488	4.56278	3.92574	3.70832
Incidence-prevalence ratio (female to male)	Mauritius	4.55365	4.2288	3.81135	3.53943	3.32934	3.14209	3.05376	3.03286	2.99338	3.00168	3.06529
Incidence-prevalence ratio (female to male)	Mozambique	13.2908	12.8806	12.482	12.0955	11.3477	10.6891	9.99378	9.26855	8.61945	8.13023	7.77886
Incidence-prevalence ratio (female to male)	Namibia	8.69131	8.2809	7.71728	7.36523	7.12528	7.27719	6.85042	6.75244	6.08373	5.5336	4.79936
Incidence-prevalence ratio (female to male)	Rwanda	5.59407	5.32902	5.03485	4.62566	4.35069	4.13896	3.88633	3.54625	3.40064	3.29593	3.14988
Incidence-prevalence ratio (female to male)	South Africa	10.9178	10.3088	9.55754	8.66741	8.00579	7.43974	7.08733	6.70004	6.19251	5.78593	5.38627
Incidence-prevalence ratio (female to male)	South Sudan	13.1464	13.429	13.7576	14.0761	14.3208	14.5678	14.5932	14.9527	15.0666	14.9311	14.8331
Incidence-prevalence ratio (female to male)	Uganda	10.4248	10.0709	9.72659	9.03219	8.25685	7.54851	7.19623	6.62931	5.80049	5.462	4.33713
Incidence-prevalence ratio (female to male)	United Republic of Tanzania	9.8556	9.94298	10.0624	9.51205	9.25765	8.83535	8.56197	8.21564	7.74776	7.05947	6.14406
Incidence-prevalence ratio (female to male)	Zambia	8.97221	8.89815	8.80915	8.75818	8.60288	8.40736	8.24074	8.46976	8.6385	8.05627	7.52007
Incidence-prevalence ratio (female to male)	Zimbabwe	6.90268	6.4119	5.89518	5.57898	5.16179	4.75116	4.37043	3.91125	3.26487	3.28351	2.63668
Incidence-prevalence ratio (female to male)	Western and central Africa	9.02272	8.78997	8.55375	8.26176	8.00645	7.78289	7.56331	7.23509	6.91674	6.64795	6.07308
Incidence-prevalence ratio (female to male)	Benin	7.9917	7.34247	6.63069	6.30744	6.611	6.47479	6.02784	5.57914	5.46151	4.99184	4.48948
Incidence-prevalence ratio (female to male)	Burkina Faso	2.88661	2.6677	2.47301	2.354	2.21235	2.03018	1.8254	1.63032	1.44327	1.49823	1.31831
Incidence-prevalence ratio (female to male)	Burundi	3.99087	3.75968	3.59971	3.45312	3.35252	3.18604	2.91736	2.43631	1.98104	1.69897	1.52646
Incidence-prevalence ratio (female to male)	Cameroon	10.5814	9.97806	9.34077	8.82873	8.59326	8.2869	7.82537	7.08744	6.19951	5.64693	5.04823
Incidence-prevalence ratio (female to male)	Cape Verde	#VALUE!	#VALUE!	#VALUE!	#VALUE!	#VALUE!	#VALUE!	#VALUE!	#VALUE!	#VALUE!	#VALUE!	#VALUE!
Incidence-prevalence ratio (female to male)	Central African Republic	#VALUE!	#VALUE!	#VALUE!	#VALUE!	#VALUE!	#VALUE!	#VALUE!	#VALUE!	#VALUE!	#VALUE!	#VALUE!
Incidence-prevalence ratio (female to male)	Chad	7.34224	6.8377	6.72889	6.51154	6.32751	5.76417	5.13717	5.20809	5.23543	4.89491	4.3433
Incidence-prevalence ratio (female to male)	Congo	14.0509	14.4393	14.7504	15.6201	16.2386	17.0243	16.7737	17.1279	17.8061	17.998	18.787
Incidence-prevalence ratio (female to male)	Cote dIvoire	5.49366	5.28402	5.00253	4.76339	4.6207	4.43145	4.19661	3.79063	3.31649	2.928	2.639
Incidence-prevalence ratio (female to male)	Democratic Republic of the Congo	13.7922	13.3923	13.0639	12.6925	12.4533	12.122	11.7229	10.8653	9.54648	8.28322	6.79478
Incidence-prevalence ratio (female to male)	Equatorial Guinea	#VALUE!	#VALUE!	#VALUE!	#VALUE!	#VALUE!	#VALUE!	#VALUE!	#VALUE!	#VALUE!	#VALUE!	#VALUE!
Incidence-prevalence ratio (female to male)	Gabon	9.38199	8.96266	8.487	7.84156	7.06114	6.59045	5.70573	4.94707	4.30131	3.98047	4.3242
Incidence-prevalence ratio (female to male)	Gambia	13.4969	12.8189	12.1888	11.8296	11.7874	11.6388	11.4763	11.1673	10.9042	10.6926	10.6038
Incidence-prevalence ratio (female to male)	Ghana	12.4233	12.1679	11.7077	11.5235	11.5401	11.5491	11.5768	11.6172	11.7156	11.6754	10.4038
Incidence-prevalence ratio (female to male)	Guinea	12.6672	11.8943	11.2786	10.7429	10.6929	10.3876	10.2596	9.95374	9.53238	8.84687	8.12635
Incidence-prevalence ratio (female to male)	Guinea-Bissau	11.2042	10.5928	9.93275	9.34479	9.11674	8.80941	8.37897	7.80731	7.54354	6.95495	6.51022
Incidence-prevalence ratio (female to male)	Liberia	7.41232	7.27196	7.18436	7.19656	7.13297	7.19548	7.25266	7.14174	6.73139	6.32621	6.07753
Incidence-prevalence ratio (female to male)	Mali	6.86216	6.58323	6.24658	6.13055	6.08634	5.95521	5.70123	5.46414	5.18931	4.92332	4.63542
Incidence-prevalence ratio (female to male)	Mauritania	#VALUE!	#VALUE!	#VALUE!	#VALUE!	#VALUE!	#VALUE!	#VALUE!	#VALUE!	#VALUE!	#VALUE!	#VALUE!
Incidence-prevalence ratio (female to male)	Niger	3.74898	3.84186	3.89593	3.90947	3.89896	3.88728	3.82171	3.66582	3.43047	3.18278	3.02849
Incidence-prevalence ratio (female to male)	Nigeria	8.99117	8.87862	8.75622	8.33639	7.79115	7.43574	7.24398	6.95342	6.81174	6.71567	6.10082
Incidence-prevalence ratio (female to male)	Senegal	2.98323	2.46966	2.19664	2.15578	2.25735	2.44136	2.69416	2.89041	3.04828	3.01721	3.08659
Incidence-prevalence ratio (female to male)	Sierra Leone	10.139	9.89789	9.69915	9.65863	9.78971	9.87659	9.76182	9.52714	9.00154	8.55359	8.11821
Incidence-prevalence ratio (female to male)	Togo	8.08862	7.34024	6.83267	6.44014	6.35141	6.36484	6.17823	5.7586	5.2922	4.98198	4.35857
Incidence-prevalence ratio (female to male)	Sao Tome and Principe	#VALUE!	#VALUE!	#VALUE!	#VALUE!	#VALUE!	#VALUE!	#VALUE!	#VALUE!	#VALUE!	#VALUE!	#VALUE!
﻿
		2010	2011	2012	2013	2014	2015	2016	2017	2018	2019	2020
Incidence-prevalence ratio (male to female)	Eastern and southern Africa	4.36341	4.05351	3.755	3.42017	3.12405	2.83746	2.58345	2.33881	2.08766	1.9006	1.69264
Incidence-prevalence ratio (male to female)	Angola	6.31575	5.77633	5.28505	4.82622	4.27318	3.82267	3.50507	3.29732	3.07454	2.86182	2.67558
Incidence-prevalence ratio (male to female)	Botswana	3.29646	3.03071	2.78964	2.50659	2.34397	2.26072	2.06971	1.89155	1.78846	1.63287	1.5314
Incidence-prevalence ratio (male to female)	Comoros	7.14286	6.77966	4.91803	4.7619	4.61538	4.54545	4.41176	4.34783	4.22535	4.16667	4.10959
Incidence-prevalence ratio (male to female)	Eritrea	2.46411	2.23784	2.0092	1.77124	1.5637	1.36447	1.20466	1.09036	0.995988	0.923206	0.847577
Incidence-prevalence ratio (male to female)	Eswatini	4.61965	4.37348	4.10928	3.87086	3.55688	3.07339	2.59921	2.11569	1.70079	1.5116	1.2957
Incidence-prevalence ratio (male to female)	Ethiopia	2.05457	1.85181	1.67512	1.45326	1.36484	1.24155	1.12442	1.00943	0.92732	0.861664	0.788024
Incidence-prevalence ratio (male to female)	Kenya	2.85741	2.5953	2.34172	2.16002	1.96541	1.75969	1.50956	1.31807	1.14413	1.09264	1.01884
Incidence-prevalence ratio (male to female)	Lesotho	4.68973	4.26216	4.04612	3.79692	3.43374	3.07978	2.68113	2.26067	1.92385	1.76969	1.58796
Incidence-prevalence ratio (male to female)	Madagascar	22.9229	22.2014	21.8936	21.4765	20.6978	20.069	18.9962	18.2509	15.7404	16.7841	15.6301
Incidence-prevalence ratio (male to female)	Malawi	3.35886	3.1239	2.83315	2.525	2.25207	2.00858	1.79941	1.53852	1.2952	1.0678	0.966004
Incidence-prevalence ratio (male to female)	Mauritius	23.5545	21.9398	20.0051	18.6904	17.6631	16.7281	16.3375	16.1704	15.8692	15.7895	15.9867
Incidence-prevalence ratio (male to female)	Mozambique	5.83223	5.5132	5.19768	4.88739	4.44327	4.04068	3.64536	3.26422	2.93234	2.67611	2.47584
Incidence-prevalence ratio (male to female)	Namibia	3.49234	3.20506	2.87527	2.64033	2.45787	2.41509	2.18722	2.08209	1.8092	1.58652	1.32866
Incidence-prevalence ratio (male to female)	Rwanda	2.82893	2.50827	2.21424	1.9072	1.68576	1.50928	1.33548	1.15158	1.04694	0.964067	0.912906
Incidence-prevalence ratio (male to female)	South Africa	4.44965	4.09706	3.73979	3.33753	3.0369	2.73903	2.48523	2.22313	1.95625	1.76867	1.59119
Incidence-prevalence ratio (male to female)	South Sudan	6.97556	6.86286	6.74398	6.60674	6.42125	6.2161	5.9112	5.76573	5.54404	5.24152	4.98096
Incidence-prevalence ratio (male to female)	Uganda	4.90901	4.55152	4.21997	3.74207	3.26237	2.85321	2.60901	2.31169	1.95097	1.77239	1.36052
Incidence-prevalence ratio (male to female)	United Republic of Tanzania	5.20458	5.00225	4.8199	4.33726	4.0145	3.64621	3.36616	3.08317	2.78116	2.43047	2.03485
Incidence-prevalence ratio (male to female)	Zambia	4.39399	4.19175	3.99511	3.83104	3.63232	3.42218	3.2284	3.19134	3.12889	2.80579	2.51785
Incidence-prevalence ratio (male to female)	Zimbabwe	3.95244	3.42755	3.02275	2.74224	2.43958	2.16867	1.92464	1.66382	1.33946	1.3006	1.01033
Incidence-prevalence ratio (male to female)	Western and central Africa	3.99143	3.77221	3.5573	3.30107	3.06071	2.85646	2.6731	2.46869	2.28478	2.12776	1.8857
Incidence-prevalence ratio (male to female)	Benin	3.60063	3.15922	2.73074	2.48589	2.4802	2.31001	2.05493	1.81818	1.69738	1.47381	1.26703
Incidence-prevalence ratio (male to female)	Burkina Faso	2.1347	1.89778	1.68027	1.5111	1.33873	1.16217	0.992776	0.844204	0.712677	0.704574	0.591582
Incidence-prevalence ratio (male to female)	Burundi	2.58525	2.33344	2.13966	1.95365	1.79393	1.6135	1.40747	1.12561	0.88238	0.728311	0.632767
Incidence-prevalence ratio (male to female)	Cameroon	3.11559	2.85181	2.5843	2.33278	2.16107	1.98229	1.78143	1.53736	1.28425	1.11892	0.960433
Incidence-prevalence ratio (male to female)	Cape Verde	#VALUE!	#VALUE!	#VALUE!	#VALUE!	#VALUE!	#VALUE!	#VALUE!	#VALUE!	#VALUE!	#VALUE!	#VALUE!
Incidence-prevalence ratio (male to female)	Central African Republic	#VALUE!	#VALUE!	#VALUE!	#VALUE!	#VALUE!	#VALUE!	#VALUE!	#VALUE!	#VALUE!	#VALUE!	#VALUE!
Incidence-prevalence ratio (male to female)	Chad	3.46591	3.10471	2.93364	2.72599	2.53848	2.21937	1.9012	1.85258	1.78722	1.59769	1.35677
Incidence-prevalence ratio (male to female)	Congo	3.33447	3.34167	3.30164	3.36624	3.3509	3.35533	3.16168	3.08386	3.06206	2.96556	2.97369
Incidence-prevalence ratio (male to female)	Cote dIvoire	2.82017	2.54587	2.2661	2.03254	1.85873	1.67739	1.4948	1.27004	1.04665	0.873418	0.747567
Incidence-prevalence ratio (male to female)	Democratic Republic of the Congo	2.09281	1.98263	1.87504	1.76201	1.66592	1.56116	1.45583	1.31016	1.11549	0.938738	0.746661
Incidence-prevalence ratio (male to female)	Equatorial Guinea	#VALUE!	#VALUE!	#VALUE!	#VALUE!	#VALUE!	#VALUE!	#VALUE!	#VALUE!	#VALUE!	#VALUE!	#VALUE!
Incidence-prevalence ratio (male to female)	Gabon	1.91922	1.79574	1.65843	1.48262	1.28033	1.149	0.957493	0.799392	0.666931	0.594707	0.622243
Incidence-prevalence ratio (male to female)	Gambia	6.92153	6.54478	6.13939	5.87518	5.77962	5.6451	5.50062	5.29116	5.09068	4.92	4.81529
Incidence-prevalence ratio (male to female)	Ghana	3.90301	3.72746	3.47546	3.30168	3.18484	3.06383	2.93888	2.80721	2.6849	2.53527	2.1519
Incidence-prevalence ratio (male to female)	Guinea	4.58959	4.18717	3.85918	3.55054	3.4043	3.18221	3.03355	2.83757	2.6471	2.38757	2.11033
Incidence-prevalence ratio (male to female)	Guinea-Bissau	5.09145	4.65863	4.21368	3.79293	3.52584	3.23715	2.92398	2.59362	2.38816	2.07106	1.82755
Incidence-prevalence ratio (male to female)	Liberia	3.9581	3.73591	3.55495	3.4272	3.2439	3.11702	2.99349	2.79284	2.45703	2.18227	1.97888
Incidence-prevalence ratio (male to female)	Mali	3.83777	3.67212	3.44636	3.33328	3.26029	3.13597	2.95979	2.80562	2.63607	2.4762	2.30872
Incidence-prevalence ratio (male to female)	Mauritania	#VALUE!	#VALUE!	#VALUE!	#VALUE!	#VALUE!	#VALUE!	#VALUE!	#VALUE!	#VALUE!	#VALUE!	#VALUE!
Incidence-prevalence ratio (male to female)	Niger	2.26852	2.07029	1.92809	1.89442	1.89869	1.96248	1.99914	1.94646	1.89773	1.88553	1.8852
Incidence-prevalence ratio (male to female)	Nigeria	5.74458	5.48107	5.21865	4.75987	4.2591	3.90429	3.65121	3.38007	3.18619	3.0177	2.64556
Incidence-prevalence ratio (male to female)	Senegal	2.94695	2.33358	1.98632	1.86312	1.88947	1.98577	2.13909	2.23927	2.32458	2.27327	2.31026
Incidence-prevalence ratio (male to female)	Sierra Leone	6.20117	5.82073	5.47775	5.21619	5.02584	4.79218	4.47277	4.11883	3.67784	3.30978	2.98212
Incidence-prevalence ratio (male to female)	Togo	3.71733	3.26104	2.93355	2.65203	2.48975	2.36561	2.17022	1.91007	1.65708	1.48186	1.24121
Incidence-prevalence ratio (male to female)	Sao Tome and Principe	#VALUE!	#VALUE!	#VALUE!	#VALUE!	#VALUE!	#VALUE!	#VALUE!	#VALUE!	#VALUE!	#VALUE!	#VALUE!
﻿
		2010	2011	2012	2013	2014	2015	2016	2017	2018	2019	2020
L-2nd 81- Among people living with HIV- the percent on ART; (15+)	Eastern and southern Africa	25.7482	31.5547	37.7089	43.5868	49.4132	55.0162	60.4646	65.8811	68.9278	74.4725	78.3992
L-2nd 81- Among people living with HIV- the percent on ART; (15+)	Angola	9.50258	10.8486	12.2968	18.3209	23.0572	25.0778	24.0832	26.3641	28.9411	29.8973	35.1336
L-2nd 81- Among people living with HIV- the percent on ART; (15+)	Botswana	48.8124	53.1098	59.9168	64.1202	65.7862	71.1903	75.4977	78.5191	83.7391	85.1319	87.3729
L-2nd 81- Among people living with HIV- the percent on ART; (15+)	Comoros	16.8317	18.0952	22.0183	24.1071	25.8621	33.8983	36.3636	40.3226	46.8254	57.8125	61.5385
L-2nd 81- Among people living with HIV- the percent on ART; (15+)	Eritrea	30.0404	36.6379	43.1872	49.5531	56.4799	62.0109	64.9647	67.464	69.1069	70.0175	74.292
L-2nd 81- Among people living with HIV- the percent on ART; (15+)	Eswatini	34.6655	38.1267	42.6288	48.4861	59.183	68.6306	78.4419	87.393	89.1117	96.2654	102.253
L-2nd 81- Among people living with HIV- the percent on ART; (15+)	Ethiopia	38.1156	44.8519	48.052	52.4796	59.1096	63.2041	68.922	71.7216	73.9338	77.6852	80.5027
L-2nd 81- Among people living with HIV- the percent on ART; (15+)	Kenya	32.8917	40.1909	44.2998	47.429	54.0923	64.0617	72.0913	77.9264	76.4235	81.1035	85.9438
L-2nd 81- Among people living with HIV- the percent on ART; (15+)	Lesotho	34.9186	35.4472	38.5955	42.1965	45.6499	52.1776	61.3629	69.1334	71.2771	76.8944	82.2496
L-2nd 81- Among people living with HIV- the percent on ART; (15+)	Madagascar	2.29142	3.01172	2.39549	2.8912	3.70684	5.2805	6.3431	7.64224	10.4617	13.7533	14.2148
L-2nd 81- Among people living with HIV- the percent on ART; (15+)	Malawi	29.6275	37.5646	46.2401	52.8762	59.1633	64.03	71.6025	77.9562	84.1082	85.2953	87.109
L-2nd 81- Among people living with HIV- the percent on ART; (15+)	Mauritius	5.34945	10.8449	11.9568	13.8635	17.6146	18.6399	18.3195	19.4173	19.826	20.3224	21.0377
L-2nd 81- Among people living with HIV- the percent on ART; (15+)	Mozambique	15.0014	17.8194	19.2752	28.1893	34.7262	41.9941	50.0824	56.6364	61.6212	66.1946	68.5246
L-2nd 81- Among people living with HIV- the percent on ART; (15+)	Namibia	41.5078	49.6632	54.4147	59.0003	57.8207	65.5132	65.6066	74.425	78.4288	86.2346	88.38
L-2nd 81- Among people living with HIV- the percent on ART; (15+)	Rwanda	44.2938	49.1008	56.5569	62.7594	69.2348	75.7689	84.0298	86.9365	89.6068	91.8758	94.2149
L-2nd 81- Among people living with HIV- the percent on ART; (15+)	South Africa	23.0941	30.4427	37.8523	43.1911	47.9472	52.9217	57.7403	62.1325	65.4364	69.1469	72.9023
L-2nd 81- Among people living with HIV- the percent on ART; (15+)	South Sudan	1.74351	2.75348	3.3349	5.14055	7.78735	12.5607	12.6532	15.2269	18.9955	20.8832	24.3693
L-2nd 81- Among people living with HIV- the percent on ART; (15+)	Uganda	21.5621	24.3669	32.271	42.8115	52.2342	56.4152	63.2037	72.7822	73.561	88.9092	92.5388
L-2nd 81- Among people living with HIV- the percent on ART; (15+)	United Republic of Tanzania	18.721	20.0838	31.3838	36.0535	43.8951	48.7991	54.2513	60.443	67.4096	76.2573	83.7661
L-2nd 81- Among people living with HIV- the percent on ART; (15+)	Zambia	33.6502	39.5789	43.0354	48.3482	54.5337	60.9939	62.4049	64.5374	71.8775	76.4988	82.451
L-2nd 81- Among people living with HIV- the percent on ART; (15+)	Zimbabwe	30.7254	40.7642	46.7778	54.8398	61.3268	66.7287	72.599	82.3905	77.5491	90.8417	94.1232
L-2nd 81- Among people living with HIV- the percent on ART; (15+)	Western and central Africa	20.631	24.0418	28.3284	32.3021	36.364	40.5899	46.274	52.3153	56.708	64.3453	76.6719
L-2nd 81- Among people living with HIV- the percent on ART; (15+)	Benin	33.857	41.7923	44.2843	38.9532	44.2095	50.5532	56.5554	56.5363	64.5392	71.0325	76.1144
L-2nd 81- Among people living with HIV- the percent on ART; (15+)	Burkina Faso	35.0109	40.0614	42.8794	46.9855	52.1801	59.1786	65.2741	74.0977	69.8581	80.7867	83.3863
L-2nd 81- Among people living with HIV- the percent on ART; (15+)	Burundi	27.8887	32.9315	36.6685	41.5721	46.9696	54.0221	66.8605	77.6841	85.0209	93.2475	95.8492
L-2nd 81- Among people living with HIV- the percent on ART; (15+)	Cameroon	18.3493	21.5783	24.9868	26.6351	29.3946	34.2327	42.0627	52.3762	58.34	65.1208	77.0327
L-2nd 81- Among people living with HIV- the percent on ART; (15+)	Cape Verde	31.8029	35.9434	42.1999	47.9692	57.2	62.7127	73.1569	79.908	93.1096	99.4333	105.301
L-2nd 81- Among people living with HIV- the percent on ART; (15+)	Central African Republic	12.9254	12.7393	15.3839	15.9481	24.0545	28.5632	33.9757	39.9317	43.8304	52.6988	57.5557
L-2nd 81- Among people living with HIV- the percent on ART; (15+)	Chad	34.3303	33.9918	37.2086	39.0284	47.0531	56.9341	43.1592	49.7955	58.3223	65.6313	73.0112
L-2nd 81- Among people living with HIV- the percent on ART; (15+)	Congo	17.7683	19.8388	19.714	22.0553	20.9613	27.1586	28.5637	29.3515	30.2613	24.6156	25.1785
L-2nd 81- Among people living with HIV- the percent on ART; (15+)	Cote dIvoire	17.6034	21.83	24.9251	28.3622	33.4073	38.3483	47.0736	57.2358	64.8762	70.9069	75.4952
L-2nd 81- Among people living with HIV- the percent on ART; (15+)	Democratic Republic of the Congo	9.4468	10.8414	14.1897	17.3868	21.7388	26.1759	33.597	46.1692	56.1261	69.09	81.6782
L-2nd 81- Among people living with HIV- the percent on ART; (15+)	Equatorial Guinea	7.01984	10.7843	14.9389	25.5331	24.5972	21.6786	27.7855	36.0589	35.1618	35.7189	38.2685
L-2nd 81- Among people living with HIV- the percent on ART; (15+)	Gabon	25.7314	29.2848	34.1893	44.7078	47.5334	58.6453	65.9525	72.4776	77.2155	58.4301	54.0962
L-2nd 81- Among people living with HIV- the percent on ART; (15+)	Gambia	10.0853	15.0565	17.9231	17.9642	19.7363	20.881	24.5369	27.1379	29.3851	31.3651	30.8991
L-2nd 81- Among people living with HIV- the percent on ART; (15+)	Ghana	14.278	20.6085	23.9248	25.3996	27.4714	26.7205	29.5015	32.2225	34.8936	47.2025	62.7791
L-2nd 81- Among people living with HIV- the percent on ART; (15+)	Guinea	23.5864	26.6706	31.0213	29.9958	34.0264	34.3778	37.5525	40.5765	46.4774	55.7855	51.6836
L-2nd 81- Among people living with HIV- the percent on ART; (15+)	Guinea-Bissau	11.5287	15.103	18.7084	19.578	23.102	26.7542	33.284	33.3324	41.8979	46.7265	61.4643
L-2nd 81- Among people living with HIV- the percent on ART; (15+)	Liberia	11.9923	15.4971	14.9208	18.0079	19.5128	21.2118	23.382	34.0159	40.9378	45.4672	54.7847
L-2nd 81- Among people living with HIV- the percent on ART; (15+)	Mali	24.0797	28.2465	27.4613	27.3565	29.9101	33.3468	36.3149	40.5172	45.3641	50.789	55.0553
L-2nd 81- Among people living with HIV- the percent on ART; (15+)	Mauritania	18.1105	19.8674	21.1024	23.8925	25.3229	27.6929	30.0024	35.4987	35.8784	39.3966	41.0805
L-2nd 81- Among people living with HIV- the percent on ART; (15+)	Niger	22.0285	28.9018	34.6735	38.4798	35.8826	40.9116	49.5329	60.0659	65.0151	67.5571	71.4407
L-2nd 81- Among people living with HIV- the percent on ART; (15+)	Nigeria	25.8562	29.0027	36.076	42.8395	47.3298	51.2282	56.6996	59.3412	61.2665	69.1922	89.3
L-2nd 81- Among people living with HIV- the percent on ART; (15+)	Senegal	28.8767	31.7544	30.1818	35.269	42.0147	46.9778	55.3496	61.6622	71.1763	77.6347	81.4612
L-2nd 81- Among people living with HIV- the percent on ART; (15+)	Sierra Leone	10.4062	13.8315	13.8333	14.9642	17.2779	22.0516	27.2518	35.392	41.518	47.7202	53.5907
L-2nd 81- Among people living with HIV- the percent on ART; (15+)	Togo	24.2401	28.2277	28.8249	32.4613	34.7609	40.473	47.7764	55.6698	60.0838	70.5961	74.4237
L-2nd 81- Among people living with HIV- the percent on ART; (15+)	Sao Tome and Principe	...	...	...	...	...	...	...	...	...	...	...
﻿
		2010	2011	2012	2013	2014	2015	2016	2017	2018	2019	2020
L-2nd 81- Among people living with HIV- the percent on ART; (15+) Female	Eastern and southern Africa	27.13	33.8525	40.6841	46.996	53.8883	59.7794	65.6097	70.9957	74.0349	79.1968	82.5103
L-2nd 81- Among people living with HIV- the percent on ART; (15+) Female	Angola	9.56574	10.8594	12.468	20.9444	26.9275	28.2882	25.6377	27.2684	30.1296	32.9566	39.3829
L-2nd 81- Among people living with HIV- the percent on ART; (15+) Female	Botswana	52.6422	56.5027	66.2466	68.9046	71.7698	78.0738	83.0632	85.9824	92.6918	93.0062	94.5403
L-2nd 81- Among people living with HIV- the percent on ART; (15+) Female	Comoros	19.6429	20.339	24.5902	25.3968	27.6923	31.8182	42.6471	44.9275	47.8873	59.7222	63.0137
L-2nd 81- Among people living with HIV- the percent on ART; (15+) Female	Eritrea	28.2695	35.8055	40.7892	46.8629	54.4091	59.7219	61.4911	69.6606	72.2645	72.8354	75.4768
L-2nd 81- Among people living with HIV- the percent on ART; (15+) Female	Eswatini	35.6032	39.2184	43.7704	49.3527	61.1569	72.1725	82.7554	93.1867	94.5169	101.575	107.114
L-2nd 81- Among people living with HIV- the percent on ART; (15+) Female	Ethiopia	37.9474	44.9569	45.9674	51.8789	58.4253	64.3138	68.7548	71.9088	74.3473	77.4837	80.3425
L-2nd 81- Among people living with HIV- the percent on ART; (15+) Female	Kenya	30.1093	42.9814	47.2691	51.1117	59.1704	69.4675	78.7392	84.1886	81.9646	86.439	90.9752
L-2nd 81- Among people living with HIV- the percent on ART; (15+) Female	Lesotho	37.5499	36.9404	41.651	45.8216	49.5742	55.3929	64.3631	73.9852	74.3127	80.2809	87.2374
L-2nd 81- Among people living with HIV- the percent on ART; (15+) Female	Madagascar	2.44244	3.19837	2.79832	3.5297	4.49812	6.25117	7.55752	8.47752	11.994	15.7681	16.4307
L-2nd 81- Among people living with HIV- the percent on ART; (15+) Female	Malawi	30.3663	39.1927	49.21	56.4975	63.0405	67.878	75.4475	80.6765	86.8259	87.7585	89.2773
L-2nd 81- Among people living with HIV- the percent on ART; (15+) Female	Mauritius	3.25073	4.82365	7.05014	9.0567	11.9325	12.9452	14.8257	16.5819	17.3359	20.3828	20.6594
L-2nd 81- Among people living with HIV- the percent on ART; (15+) Female	Mozambique	15.836	18.9142	21.0141	30.8073	39.5013	47.9496	57.5446	63.6465	69.0135	73.8256	72.5013
L-2nd 81- Among people living with HIV- the percent on ART; (15+) Female	Namibia	43.8228	52.4335	57.7197	61.51	60.1805	66.406	70.8795	78.9775	82.2141	90.4721	92.0587
L-2nd 81- Among people living with HIV- the percent on ART; (15+) Female	Rwanda	46.5873	50.854	59.7037	66.5932	73.526	79.6334	87.4528	89.81	92.377	93.492	95.6721
L-2nd 81- Among people living with HIV- the percent on ART; (15+) Female	South Africa	25.9041	33.9786	42.054	47.7932	52.8638	58.1404	63.1803	67.6924	70.9568	74.5484	78.151
L-2nd 81- Among people living with HIV- the percent on ART; (15+) Female	South Sudan	1.67104	3.13433	3.74492	5.78845	9.28693	15.2407	14.7044	16.5049	20.7097	21.8985	25.4741
L-2nd 81- Among people living with HIV- the percent on ART; (15+) Female	Uganda	19.7933	22.4964	33.9943	48.149	57.5957	61.6523	68.5355	77.7361	77.7899	92.9936	96.2858
L-2nd 81- Among people living with HIV- the percent on ART; (15+) Female	United Republic of Tanzania	21.1528	21.8669	35.1668	40.861	51.1325	56.0131	61.5718	68.0354	74.6559	82.3049	89.7437
L-2nd 81- Among people living with HIV- the percent on ART; (15+) Female	Zambia	34.1209	39.9306	41.4675	47.0546	55.3285	62.0348	63.461	66.6841	74.4763	78.6465	83.7113
L-2nd 81- Among people living with HIV- the percent on ART; (15+) Female	Zimbabwe	33.5451	46.2619	52.161	55.8885	65.9912	70.8593	77.5361	86.7808	82.8553	93.7639	95.5519
L-2nd 81- Among people living with HIV- the percent on ART; (15+) Female	Western and central Africa	21.2221	25.3158	32.3263	36.7721	41.3114	46.1394	52.6697	59.402	63.7276	71.0463	82.8179
L-2nd 81- Among people living with HIV- the percent on ART; (15+) Female	Benin	39.2616	48.2436	50.8964	44.5364	50.1798	56.9288	63.2418	63.0019	76.6067	78.9076	85.7
L-2nd 81- Among people living with HIV- the percent on ART; (15+) Female	Burkina Faso	37.3488	50.8716	54.0566	59.2733	65.9381	73.3446	81.2198	92.9409	86.7173	98.6836	97.6378
L-2nd 81- Among people living with HIV- the percent on ART; (15+) Female	Burundi	29.714	34.9993	43.2315	48.6216	54.6422	61.7772	76.323	88.1454	94.3665	102.498	105.11
L-2nd 81- Among people living with HIV- the percent on ART; (15+) Female	Cameroon	16.0952	18.9673	26.5756	28.5909	31.8617	36.8829	45.1647	56.1879	62.037	68.4991	80.2018
L-2nd 81- Among people living with HIV- the percent on ART; (15+) Female	Cape Verde	34.9153	42.9825	49.4681	55.3608	63.5	70.3884	82.7358	94.8624	106.524	115.478	123.181
L-2nd 81- Among people living with HIV- the percent on ART; (15+) Female	Central African Republic	12.7904	12.5992	15.2023	14.3623	23.196	27.4769	40.9601	46.7976	50.4807	60.5742	64.1873
L-2nd 81- Among people living with HIV- the percent on ART; (15+) Female	Chad	35.8132	35.1715	38.6446	41.2352	49.4961	59.6325	49.7882	56.3182	64.5475	71.2626	78.2056
L-2nd 81- Among people living with HIV- the percent on ART; (15+) Female	Congo	14.6804	20.8509	19.7916	22.3305	21.1334	27.234	29.008	29.4534	29.5725	25.1699	25.4785
L-2nd 81- Among people living with HIV- the percent on ART; (15+) Female	Cote dIvoire	20.4728	25.168	28.4941	32.1529	38.376	43.9445	54.5285	66.3975	73.3311	77.9582	83.1386
L-2nd 81- Among people living with HIV- the percent on ART; (15+) Female	Democratic Republic of the Congo	7.97167	10.0426	13.2868	17.1127	21.5847	26.0368	31.0694	44.7768	53.2307	63.4555	74.2739
L-2nd 81- Among people living with HIV- the percent on ART; (15+) Female	Equatorial Guinea	8.22921	12.8468	17.9369	36.2271	33.2176	32.8834	40.1951	51.8045	50.5191	49.4946	52.6111
L-2nd 81- Among people living with HIV- the percent on ART; (15+) Female	Gabon	20.6606	23.6689	32.5916	42.5869	45.1408	56.4144	66.0537	70.1979	73.8015	57.2042	53.154
L-2nd 81- Among people living with HIV- the percent on ART; (15+) Female	Gambia	10.3135	17.7795	21.4413	21.4123	23.7293	25.7435	30.1545	34.5982	37.2424	39.6267	38.4964
L-2nd 81- Among people living with HIV- the percent on ART; (15+) Female	Ghana	12.49	19.8238	23.8344	25.7122	28.2133	31.627	34.5332	37.2657	39.8484	53.0616	69.4399
L-2nd 81- Among people living with HIV- the percent on ART; (15+) Female	Guinea	20.854	23.5917	32.3512	31.1113	36.388	36.577	41.282	39.3204	52.1274	62.3728	54.4929
L-2nd 81- Among people living with HIV- the percent on ART; (15+) Female	Guinea-Bissau	10.8154	14.4676	22.1714	23.6984	27.3363	31.7019	38.9198	40.0601	54.4947	55.3617	72.9924
L-2nd 81- Among people living with HIV- the percent on ART; (15+) Female	Liberia	12.252	15.894	17.3944	22.315	23.9008	24.5273	29.3147	44.844	49.6309	54.9313	65.2191
L-2nd 81- Among people living with HIV- the percent on ART; (15+) Female	Mali	24.1846	32.5868	31.8423	32.4653	35.0528	38.7773	41.2398	46.0294	51.3078	57.3477	62.1386
L-2nd 81- Among people living with HIV- the percent on ART; (15+) Female	Mauritania	24.9315	23.2406	26.2957	30.5229	31.8741	33.89	34.6586	42.3976	42.0274	45.0232	45.1464
L-2nd 81- Among people living with HIV- the percent on ART; (15+) Female	Niger	25.7588	33.1182	38.9755	46.3501	41.5964	47.923	57.3888	66.6953	73.328	76.2338	80.5457
L-2nd 81- Among people living with HIV- the percent on ART; (15+) Female	Nigeria	29.8458	33.3898	45.996	53.3775	58.1996	62.38	68.5738	71.2245	72.7894	80.7101	100.301
L-2nd 81- Among people living with HIV- the percent on ART; (15+) Female	Senegal	39.6693	42.7436	39.8149	44.0081	52.0528	56.0647	69.0647	75.2386	86.1241	92.3402	95.036
L-2nd 81- Among people living with HIV- the percent on ART; (15+) Female	Sierra Leone	10.7375	14.2747	17.2655	19.4435	22.969	27.3107	34.51	44.2943	50.9345	57.7572	64.8246
L-2nd 81- Among people living with HIV- the percent on ART; (15+) Female	Togo	22.5182	26.7576	33.9002	38.0993	40.5918	46.3672	56.2432	67.2365	68.0712	79.0416	83.0179
L-2nd 81- Among people living with HIV- the percent on ART; (15+) Female	Sao Tome and Principe	...	...	...	...	...	...	...	...	...	...	...
﻿
		2010	2011	2012	2013	2014	2015	2016	2017	2018	2019	2020
L-2nd 81- Among people living with HIV- the percent on ART; (15+) Male	Eastern and southern Africa	23.6121	27.9815	33.046	38.1922	42.2554	47.3115	52.0418	57.4041	60.3534	66.4375	71.3154
L-2nd 81- Among people living with HIV- the percent on ART; (15+) Male	Angola	9.40202	10.8312	12.0203	14.032	16.606	19.604	21.3769	24.7606	26.8049	24.3138	27.2242
L-2nd 81- Among people living with HIV- the percent on ART; (15+) Male	Botswana	43.8443	48.6908	51.6251	57.8163	57.836	61.9664	65.2615	68.3145	71.3545	74.108	77.2013
L-2nd 81- Among people living with HIV- the percent on ART; (15+) Male	Comoros	13.6364	15.2174	18.75	22.449	23.5294	36.5385	28.3019	35.1852	45.4545	55.3571	59.6491
L-2nd 81- Among people living with HIV- the percent on ART; (15+) Male	Eritrea	32.6361	37.8526	46.6784	53.4505	59.48	65.329	70.0117	64.2772	64.4881	65.8537	72.5133
L-2nd 81- Among people living with HIV- the percent on ART; (15+) Male	Eswatini	33.0495	36.2586	40.6865	47.0184	55.8538	62.689	71.2467	77.769	80.165	87.4962	94.2111
L-2nd 81- Among people living with HIV- the percent on ART; (15+) Male	Ethiopia	38.3908	44.68	51.462	53.4614	60.2269	61.3904	69.1963	71.4133	73.25	78.0203	80.7718
L-2nd 81- Among people living with HIV- the percent on ART; (15+) Male	Kenya	37.3924	35.6928	39.4849	41.3765	45.6074	54.8778	60.6545	67.0246	66.6577	71.5846	76.8662
L-2nd 81- Among people living with HIV- the percent on ART; (15+) Male	Lesotho	31.0093	33.228	34.04	36.7687	39.7297	47.285	56.7613	61.6519	66.5652	71.5879	74.3682
L-2nd 81- Among people living with HIV- the percent on ART; (15+) Male	Madagascar	2.16198	2.85129	2.04846	2.33981	3.02129	4.43797	5.28641	6.91375	9.12271	11.9881	12.267
L-2nd 81- Among people living with HIV- the percent on ART; (15+) Male	Malawi	28.4183	34.8837	41.3087	46.8059	52.5978	57.4462	64.9554	73.2061	79.3149	80.9105	83.2073
L-2nd 81- Among people living with HIV- the percent on ART; (15+) Male	Mauritius	6.29581	13.5485	14.1371	15.9827	20.1066	21.126	19.8388	20.6508	20.9117	20.2981	21.2051
L-2nd 81- Among people living with HIV- the percent on ART; (15+) Male	Mozambique	13.6719	16.0787	16.5072	24.0033	27.0347	32.3	37.7935	44.9532	49.1548	53.1794	61.66
L-2nd 81- Among people living with HIV- the percent on ART; (15+) Male	Namibia	37.6903	45.0776	48.9132	54.793	53.831	63.9893	56.5109	66.5128	71.7897	78.7262	81.804
L-2nd 81- Among people living with HIV- the percent on ART; (15+) Male	Rwanda	40.8793	46.4702	51.7953	56.9105	62.6293	69.7613	78.6526	82.3778	85.171	89.2635	91.8366
L-2nd 81- Among people living with HIV- the percent on ART; (15+) Male	South Africa	18.6109	24.7392	31.0035	35.608	39.7586	44.1338	48.4651	52.5228	55.7467	59.5149	63.3926
L-2nd 81- Among people living with HIV- the percent on ART; (15+) Male	South Sudan	1.84643	2.21915	2.75518	4.21727	5.61958	8.61147	9.56147	13.2596	16.3056	19.2573	22.5667
L-2nd 81- Among people living with HIV- the percent on ART; (15+) Male	Uganda	24.1969	27.1562	29.6915	34.7263	43.9785	48.2222	54.7333	64.802	66.6676	82.1721	86.2969
L-2nd 81- Among people living with HIV- the percent on ART; (15+) Male	United Republic of Tanzania	15.2701	17.5195	25.8592	28.9134	32.9412	37.6647	42.7247	48.2589	55.5749	66.2263	73.7223
L-2nd 81- Among people living with HIV- the percent on ART; (15+) Male	Zambia	32.945	39.0507	45.3993	50.3055	53.3259	59.4018	60.7749	61.1889	67.7745	73.0639	80.4085
L-2nd 81- Among people living with HIV- the percent on ART; (15+) Male	Zimbabwe	26.7447	32.9571	39.0607	53.3201	54.508	60.6574	65.2901	75.8434	69.5736	86.4169	91.9403
L-2nd 81- Among people living with HIV- the percent on ART; (15+) Male	Western and central Africa	19.7204	22.0748	22.1242	25.2908	28.4963	31.6343	35.7935	40.5137	44.8123	52.7905	65.9101
L-2nd 81- Among people living with HIV- the percent on ART; (15+) Male	Benin	25.4139	31.592	33.7108	29.9037	34.3462	39.7981	45.0726	45.2446	43.0413	56.6629	58.2984
L-2nd 81- Among people living with HIV- the percent on ART; (15+) Male	Burkina Faso	32.1838	26.919	29.0871	31.414	34.2306	40.1792	43.3758	47.6617	45.7205	54.4932	62.0377
L-2nd 81- Among people living with HIV- the percent on ART; (15+) Male	Burundi	25.4935	30.1992	27.9301	32.0396	36.3444	43.0314	53.185	62.3486	71.1679	79.4004	81.8648
L-2nd 81- Among people living with HIV- the percent on ART; (15+) Male	Cameroon	22.4902	26.3474	22.0906	23.0245	24.7604	29.1586	36.0078	44.7956	50.8567	58.169	70.4227
L-2nd 81- Among people living with HIV- the percent on ART; (15+) Male	Cape Verde	28.714	29.0183	35.0158	40.6571	50.951	55.0682	63.6019	64.8848	79.6595	83.3042	87.3299
L-2nd 81- Among people living with HIV- the percent on ART; (15+) Male	Central African Republic	13.1144	12.9356	15.6393	18.1894	25.2718	30.1126	23.9294	29.8347	33.7337	40.3625	46.8576
L-2nd 81- Among people living with HIV- the percent on ART; (15+) Male	Chad	32.1577	32.2563	35.0815	35.7314	43.3631	52.8137	32.9391	39.6363	48.5051	56.5957	64.5375
L-2nd 81- Among people living with HIV- the percent on ART; (15+) Male	Congo	24.1304	17.7718	19.5553	21.4891	20.6026	26.999	27.6059	29.128	31.8007	23.3562	24.4869
L-2nd 81- Among people living with HIV- the percent on ART; (15+) Male	Cote dIvoire	13.2654	16.6709	19.288	22.2432	25.2063	28.8762	34.1126	40.8559	49.3413	57.6316	60.8039
L-2nd 81- Among people living with HIV- the percent on ART; (15+) Male	Democratic Republic of the Congo	13.097	12.7954	16.3894	18.0539	22.1156	26.5181	39.8463	49.6091	63.2952	83.074	100.114
L-2nd 81- Among people living with HIV- the percent on ART; (15+) Male	Equatorial Guinea	5.77665	8.70159	11.929	14.7042	15.7042	9.88059	14.4244	18.6151	17.649	19.4649	20.7772
L-2nd 81- Among people living with HIV- the percent on ART; (15+) Male	Gabon	36.8413	41.4334	37.6139	49.2605	52.7217	63.5232	65.7291	77.5507	84.8971	61.2167	56.2599
L-2nd 81- Among people living with HIV- the percent on ART; (15+) Male	Gambia	9.75866	11.1435	12.805	12.8734	13.7657	13.5271	15.93	15.5683	17.0005	18.1411	18.5672
L-2nd 81- Among people living with HIV- the percent on ART; (15+) Male	Ghana	17.5661	22.0409	24.0898	24.8259	26.0978	17.5344	19.917	22.3923	24.9668	35.1184	48.7065
L-2nd 81- Among people living with HIV- the percent on ART; (15+) Male	Guinea	28.3574	32.022	28.7138	28.049	29.8585	30.4404	30.7817	42.8933	35.9915	43.4493	46.3247
L-2nd 81- Among people living with HIV- the percent on ART; (15+) Male	Guinea-Bissau	12.6087	16.0655	13.4421	13.2269	16.4516	18.8032	24.0103	22.006	20.183	31.3055	40.1884
L-2nd 81- Among people living with HIV- the percent on ART; (15+) Male	Liberia	11.632	14.9448	11.4638	11.9513	13.2459	16.3851	14.5738	17.5113	27.1422	29.9534	37.1571
L-2nd 81- Among people living with HIV- the percent on ART; (15+) Male	Mali	23.9342	22.0914	21.1821	19.9312	22.3267	25.2013	28.8143	32.02	36.0962	40.4448	43.7576
L-2nd 81- Among people living with HIV- the percent on ART; (15+) Male	Mauritania	13.2699	17.4375	17.2992	18.9514	20.3177	22.8308	26.253	29.8142	30.6747	34.5015	37.476
L-2nd 81- Among people living with HIV- the percent on ART; (15+) Male	Niger	18.3688	24.5682	30.0445	29.6367	29.1651	32.2591	39.4168	51.2315	53.6719	55.4749	58.508
L-2nd 81- Among people living with HIV- the percent on ART; (15+) Male	Nigeria	20.7447	23.3399	23.1503	28.9112	32.7255	36.0156	40.2456	42.597	44.7338	52.3686	72.9799
L-2nd 81- Among people living with HIV- the percent on ART; (15+) Male	Senegal	16.989	19.1158	18.6071	24.301	28.9765	34.8118	36.5127	42.4964	49.5793	56.0379	61.3198
L-2nd 81- Among people living with HIV- the percent on ART; (15+) Male	Sierra Leone	9.96959	13.2452	9.26523	8.93464	9.47109	14.6473	16.7429	22.1174	27.0663	31.8854	35.4051
L-2nd 81- Among people living with HIV- the percent on ART; (15+) Male	Togo	26.8537	30.4533	21.125	23.8288	25.6701	31.0649	33.8843	36.1241	46.1566	55.4978	58.7768
L-2nd 81- Among people living with HIV- the percent on ART; (15+) Male	Sao Tome and Principe	...	...	...	...	...	...	...	...	...	...	...
