# Supplementary material for: Achieving the 95 95 95 targets for all: A pathway to ending AIDS
Source: PLoS One. 2022 Aug 4;17(8):e0272405. doi: 10.1371/journal.pone.0272405 (PMC9352102; doi:10.1371/journal.pone.0272405)
Supplement: S5 Data — (XLSX) [file pone.0272405.s005.xlsx]

## Sheet: Figire 6 IPR_PHIA
Figure : Cross-sex incidence to prevalence ratio (15+) in sub-Saharan Africa in 2019: Countries with prevalence greater than 2% (PHIA surveys)
	Incidence (Female)	Prevalence (Male)	Incidence (Male)	Prevalence (Female)	Total Incidence	Total Prevalence	IPR (Male to Female)	IPR ( Female to male)	Viral supression (female)	Viral supression (Male)	Total	Ratio of IPRs
Côte D'Ivoire 2017-2018*	0.03	1.7	0.03	4.1	0.03	2.9	1.76471	0.731707	45.9	27.7	40.2	2.41176	2.41176
Rwanda 2018-2019*	0.07	2.2	0.09	2.2	0.08	3	3.18182	4.09091	79.1	70.5	76	0.777778	1.90164
Cameroon 2017*	0.39	2.3	0.09	5	0.24	3.7	16.9565	1.8	45.6	42.5	44.7	9.42029	3.45561
Kenya 2018*	0.15	3.1	0.13	3.1	0.14	4.9	4.83871	4.19355	74.6	65.1	71.6	1.15385
Tanzania 2016-2017*	0.34	3.5	0.17	6.5	0.25	5	9.71429	2.61538	57.5	41.2	52	3.71429
Malawi 2015-2016*	0.5	8.5	0.23	12.5	0.37	10.6	5.88235	1.84	73.1	60.9	68.3	3.19693
Zambia 2016**	0.93	14.6	0.29	9.3	0.61	12	6.36986	3.11828	60.4	57.2	59.2	2.04275
Zimbabwe 2020	0.54	10.2	0.2	15.3	0.38	12.9	5.29412	1.30719	79.8	73	77.3	4.05
Zimbabwe 2015-2016*	0.5	12	0.33	16	0.42	14.1	4.16667	2.0625	63.7	53.6	59.6	2.0202
Lesotho 2016-2017**	1.22	20.8	1	30.4	1.1	25.6	5.86538	3.28947	70.5	63.4	67.6	1.78308
Eswatini 2016-2017	1.41	20.4	0.85	32.5	1.13	27	6.91176	2.61538	76	67.6	73.1	2.64273
Ethiopia 2017-2018*	#N/A	1.9	#N/A	4.1	0.05	3	#N/A	#N/A	71.7	66.8	70.1
*15-64
**15-59
